# Supplementary material for: Diverse soil protists show auxin regulated growth in partnership with auxin-producing bacteria
Source: ISME J. 2025 Oct 16;19(1):wraf234. doi: 10.1093/ismejo/wraf234 (PMC12663960; doi:10.1093/ismejo/wraf234)
Supplement: Data_S1_wraf234 [file data_s1_wraf234.xlsx]

## Sheet: Readme
Supplementary dataset for Patel et al. This workbook contains 3 tabs.
Tab 1: 'ANI_MAGs' ANI analysis between the MAGs
Tab 2: 'List_final_MAGs' Final list of genomes with the taxonomic identification at the genus level
Tab 3: 'ANI_MAGs_Isolates' ANI analysis between the MAGs and bacteria isolates
Tab 4: 'Type_Secretion_Systems' Number of genes present for individual Type secretion systems

## Sheet: ANI_MAGs
ANI_between_idetical_MAGs
Mucilaginibacter
	UC19_bin2	UC19_bin5	Merge_13	Merge_27
UC19_2	100
UC19_5	77	100
M_13	100	77	100
M_27	77	100	77	100
PEDOBACTER
	UC22_bin4	UC70_bin4	UC225_bin7	UC242_bin10
UC22_4	100
UC70_7	98	100
UC225_4	77	77	100
UC242_10	98	98	77	100
M_1	78	78	100	78
M_28	100	99	78	99
Acidovorax
	UC22_9	UC81_2	UC225_11	Merge_10
UC22_9	100
UC81_2	92	100
UC225_11	100	92	100
M_10	100	92	100	100
Azosperillum
	UC48_3	UC74_4	UC122_6	M_21
UC48_3	100
UC74_4	92	100
UC122_6	97	92	100
M_21	96.06	96.15	95.61	100
Reyrenella
	UC70_5	UC225_12	UC242_15
UC70_5	100
UC225_12	92	100
UC242_15	92	99	100
Rhodococcus
	UC19_6	UC70_3	UC74_7	UC81_3	UC242_12	Merge_20
UC19_6	100
UC70_3	100	100
UC74_7	94	94	100
UC81_3	100	100	94	100
UC242_12	94	94	99	94	100
M_20	99	99	94	99	94	100
Sphingomonas
	UC19_9	UC22_14	UC122_1	UC225_5	Merge_26
UC19_9	100
UC22_14	100	100
UC122_1	100	100	100
UC225_13	100	100	100	100
M_26	100	100	100	100	100
Pseudoxanthomonas
	UC19_7	UC29_5	UC70_6	UC122_4	UC225_5	Merge_31
UC19_7	100
UC29_5	100	100
UC70_6	100	100	100
UC122_4	100	100	100	100
UC225_5	100	100	100	100	100
M_31	100	100	100	100	100	100
Pseudomonas
	UC19_10	UC22_10	UC70_2	UC225_6	Merge_19	Merge_29
UC19_10	100
UC22_10	79	100
UC70_2	100	79	100
UC225_6	79	100	79	100
M_19	100	79	100	79	100
M_29	79	100	79	100	79	100
Vaeriovorax
	UC19_11	UC74_1	UC122_3
UC19_11	100
UC74_1	98	100
UC122_3	98	100	100
Nevskia
	UC22_5	UC74_5	UC122_5
UC22_5	100
UC74_5	100	100
UC122_5	100	100	100
Mitusaria
	UC29_3	UC48_1
UC29_3	100
UC48_1	100	100
Misillia
	UC29_4	UC81_5	M_34
UC29_4	100
UC81_5	100	100
M_34	99.52	99.95	100
Asinibactrium
	UC225_10	UC242_5
UC225_10	100
UC242_5	100	100
Tahibacter
	UC22_8	Merge_3	225_2
UC22_8	100
M_3	99.97	100
225_bin2	99.98	99.99	100
Sphingopyxis
	UC242_4	Merge_7
UC242_4	100
M_7	100	100
Pseudodugnella
	UC81_6	Merge_2	Merge_34
UC81_6	100
M_2	100	100
M_34	81	81	100
Poloromonas
	UC242_13	Merge_30
UC242_13	100
M_30	100	100
Nocardioides
	UC242_11	Merge_8	Merge_35
UC242_11	100
M_8	100	100
M_35	80	80	100
Escherichia
	UC242_6	Merge_17
UC242_6	100
M_17	100	100
Cupriavidus
	UC242_14	Merge_39
UC242_14	100
M_39	100	100
Caulobacter
	UC70_1	Merge_12
UC70_1	100
M_12	100	100
Aminobacter
	UC225_1	Merge_42
UC225_1	100
M_42	100	100
62-47
	UC22_6	Merge_33
UC22_6	100
M_33	100	100
Opitutus/CAITWF01
	74_6	M_13
74_6	100
M_13	99.98	100
UBA6821/CAIWMF01
	81_4	M_32
81_4	100
M_32	99.99	100
UBA6186/Berkiellales
	UC19_3	UC29_1	M_5
UC19_3	100
UC29_1	99.82	100
M_5	99.99	99.98	100
Sediminibacterium/Vibrionimonas
	UC122_7	M_14
UC122_7	100
M_14	99.07	100

## Sheet: List_final_MAGs
Name	Genera
Genome_1	Variovorax_11
Genome_2	Variovorax_104
Genome_3	Pseudoduganella_106
Genome_4	Pedobacter_61
Genome_5	Micrococcus_27
Genome_6	Mesorhizobium_110
Genome_7	Mesorhizobium_103
Genome_8	Herbiconiux_62
Genome_9	Bosea_33
Genome_10	Arthrobacter_113
Genome_11	Hydrogenophaga
Genome_12	Variovorax
Genome_13	Tahibacter
Genome_14	Sphingomonas
Genome_15	Rhodococcus_2
Genome_16	Pseudoxanthomonas
Genome_17	Pseudomonas_2
Genome_18	Polaromonas
Genome_19	Pedobacter_1
Genome_20	Nocardioides_2
Genome_21	Mucilaginibacter_2
Genome_22	Mitsuaria
Genome_23	Massillia
Genome_24	KK5
Genome_25	Kaistia
Genome_26	Epilithonimonas
Genome_27	Cnuibacter
Genome_28	Caulobacter
Genome_29	Azospirillum_1
Genome_30	Aminobacter
Genome_31	Aeromicrobium
Genome_32	Acidovorax-2
Genome_33	UBA6821
Genome_34	Sphingopyxis
Genome_35	Sediminibacterium
Genome_36	Rhodococcus_1
Genome_37	Reyranella_2
Genome_38	Reyranella_1
Genome_39	Pseudomonas_1
Genome_40	Pseudoduganella
Genome_41	Pseudarthrobacter
Genome_42	Pedobacter_2
Genome_43	Paucibacter
Genome_44	Paenarthrobacter
Genome_45	Optitutaceae
Genome_46	Nocardioides_1
Genome_47	Nevsakia
Genome_48	Mucilaginibacter_1
Genome_49	Mesorhizobium
Genome_50	Marmoricola
Genome_51	Hypomicrobium
Genome_52	HMF7065
Genome_53	Escherichia
Genome_54	Devosia
Genome_55	Cupriavidus
Genome_56	Berkiellales
Genome_57	Azospirillum_2
Genome_58	Asinibacterium
Genome_59	Afipia
Genome_60	Acidovorax-1
Genome_61	62-47

## Sheet: ANI_MAGs_Isolates
ANI_MAGs_Isolates
KK5
	Isolate6	Merge_6
Isolate6	100
Merge_6	99.9	100
Cnuibacter
	UC19_8	Isolate7
UC19_8	100
Isolate7	99.96	100
Caulobacter
	UC70_1	M_12	Isoate42
UC70_1	100
M_12	99.93	100
Isoate42	99.94	99.93	100
Mitusaria
	UC48_1	UC29_3	Isolate93
UC48_1	100
UC29_3	99.99	100
Isolate93	99.96	99.96	100
Misillia
	UC29_4	UC81_5	Isolate71
UC29_4	100
UC81_5	99.5	100
Isolate71	99.99	99.49	100
Pseudoxanthomonas
	UC19_7	UC29_5	UC70_6	UC122_4	UC225_5	M_31	Isoalte8	Isolate72
UC19_7	100
UC29_5	99.6	100
UC70_6	99.97	99.93	100
UC122_4	99.98	99.93	99.98	100
UC225_5	99.85	99.85	99.85	99.81	100
M_31	99.99	99.92	99.97	99.99	99.91	100
Isoalte8	99.98	99.93	99.96	99.98	99.91	99.97	100
Isolate72	99.97	99.94	99.95	99.97	99.91	99.98	99.97	100
Variovorax
	UC19_11	UC74_1	UC122_3	Isolate11	Isolate21	Isolate104
UC19_11	100
UC74_1	98.09	100
UC122_3	98.23	99.96	100
Isolate11	87.31	87.27	87.59	100
Isolate21	98.22	99.93	87.39	87.64	100
Isolate104	87.37	87	87.18	88.47	87.25	100
Tahibacter
	UC22_8	M_3	Isolate41
UC22_8	100
M_3	99.97	100
Isolate41	99.98	99.98	100
Aminobacter
	UC225_1	M_42	Isolate36
UC225_1	100
M_42	99.89	100
Isolate36	98.99	98.98	100
Sphingomonas
	UC19_9	UC22_14	UC122_1	UC225_13	M_26	Isolate23
UC19_9	100
UC22_14	99.75	100
UC122_1	99.98	99.94	100
UC225_13	99.98	99.99	99.98	100
M_26	99.99	99.97	99.98	99.99	100
Isolate23	99.98	99.97	99.98	99.98	99.98	100
Kaistia
	UC242_8	ISolate56
UC242_8	100
ISolate56	99.98	100
Aeromicrobium
	M_40	Isolate57
M_40	100
Isolate57	99.57	100
Pseudoduganella
	UC81_6	M_2	M_34	Isolate106
UC81_6	100
M_2	99.93	100
M_34	82.05	81.6	100
Isolate106	91.98	91.92	82.06
Mesorhizobium
	UC22_13	Isolate110	Isolate103	Isolate2
UC22_13	100
Isolate110	80.43	100
Isolate103	81.6	83.9	100
Isolate2	80.5	99.96	83.94	100
Poloromonas
	UC242_13	M_30	Isolate47
UC242_13	100
M_30	99.98	100
Isolate47	99.98	99.98	100
Pseudomonas
	UC19_10	UC22_10	UC70_2	UC225_6	M_19	M_29	Isolate92	Isolate74
UC19_10	100
UC22_10	99.6	100
UC70_2	99.98	79.46	100
UC225_6	79.34	99.93	79.23	100
M_19	99.99	79.47	99.99	79.35	100
M_29	79.28	99.94	79.16	99.98	79.28	100
Isolate92	79.36	99.95	79.27	99.97	79.33	99.95	100
Isolate74	79.33	79	79	99.9	79	99.9	99.98	100
Pedobacter
	UC22_4	UC70_7	UC225_4	UC242_10	M_24	M_28	Isolate61	Isolate65
UC22_4	100
UC70_7	98.45	100
UC225_4	77.9	77.7	100
UC242_10	99.79	98.29	77.57	100
M_24	81.63	80.79	99.98	80.36	100
M_28	99.48	98.94	77.49	99.42	78.4
Isolate61	79.62	79.66	77.3	79.73	77.38	79.54	100
Isolate65	99.92	98.38	77.65	99.9	81.31	99.47	79.69	100
Hydrogenophaga
	Merge4	Isolate50	Isolate53
Merge4	100
Isolate50	98.44	100
Isolate53	98.44	99.92	100
Acidovorax
	UC22_9	UC81_2	UC225_11	Isolate30
UC22_9	100
UC81_2	92.33	100
UC225_11	99.79	92.3	100
Isolate30	92.33	99.98	92.41	100
Epilithonimonas
	M_37	Isolate85
M_37	100
Isolate85	99.97	100
Mucilaginibacter
	UC19_2	UC19_5	Merge_13	Merge_41	Isolate90
UC19_2	100
UC19_5	77	100
Merge_13	100	77	100
Merge_41	77	100	77	100
Isolate90	77	99.92	77	99.9	100
Rhodococcus
	UC19_6	UC70_3	UC74_7	UC81_3	UC242_12	M_12	Isolate115
UC19_6	100
UC70_3	100	100
UC74_7	94	94	100
UC81_3	100	100	94	100
UC242_12	94	94	99	94	100
M_12	99	99	94	99	94	100
Isolate115	99.89	99.98	94.15	99.92	94.04	99.9	100
Arthrobacter
	UC242_2	Isolate113
UC242_2	100
Isolate113	81.42	100

## Sheet: Type_Secretion_systems
Genomes		TypeI (total 3)	TypeII (total 13)	TypeIII (total 15)	TypeIV (total 12)	TypeVI (total 9)
Variovorax_11	Genome_1	2	7	0	0	6
Variovorax_104	Genome_2	1	6	10	9	5
Pseudoduganella_106	Genome_3	3	10	0	1	1
Pedobacter_61	Genome_4	1	0	0	0	0
Micrococcus_27	Genome_5	0	0	0	0	0
Mesorhizobium_110	Genome_6	1	10	8	0	0
Mesorhizobium_103	Genome_7	3	0	8	9	7
Herbiconiux_62	Genome_8	0	0	0	0	0
Bosea_33	Genome_9	1	0	0	0	5
Arthrobacter_113	Genome_10	0	0	0	0	0
Hydrogenophaga	Genome_11	1	6	3	0	1
Variovorax	Genome_12	1	11	0	10	7
Tahibacter	Genome_13	1	11	0	0	5
Sphingomonas	Genome_14	1	10	0	0	9
Rhodococcus_2	Genome_15	0	0	0	0	0
Pseudoxanthomonas	Genome_16	1	10	0	9	1
Pseudomonas_2	Genome_17	1	1	0	0	8
Polaromonas	Genome_18	1	1	0	0	5
Pedobacter_1	Genome_19	1	0	0	0	0
Nocardioides_2	Genome_20	0	0	0	0	0
Mucilaginibacter_2	Genome_21	1	0	0	0	0
Mitsuaria	Genome_22	3	11	10	0	6
Massillia	Genome_23	3	11	0	0	6
KK5	Genome_24	1	9	0	9	2
Kaistia	Genome_25	0	0	0	0	0
Epilithonimonas	Genome_26	0	0	0	0	0
Cnuibacter	Genome_27	0	0	0	0	1
Caulobacter	Genome_28	1	0	0	6	0
Azospirillum_1	Genome_29	3	0	1	0	5
Aminobacter	Genome_30	1	0	0	0	6
Aeromicrobium	Genome_31	0	0	0	0	0
Acidovorax-2	Genome_32	1	9	0	0	6
UBA6821	Genome_33	0	5	9	0	0
Sphingopyxis	Genome_34	1	11	0	7	0
Sediminibacterium	Genome_35	1	0	0	0	0
Rhodococcus_1	Genome_36	0	0	0	0	0
Reyranella_2	Genome_37	1	2	0	0	0
Reyranella_1	Genome_38	2	0	0	0	6
Pseudomonas_1	Genome_39	2	10	0	10	7
Pseudoduganella	Genome_40	3	11	0	0	0
Pseudarthrobacter	Genome_41	0	0	0	0	0
Pedobacter_2	Genome_42	1	0	0	0	0
Paucibacter	Genome_43	1	11	0	10	3
Paenarthrobacter	Genome_44	0	0	0	0	1
Optitutaceae	Genome_45	1	3	0	0	6
Nocardioides_1	Genome_46	0	0	0	0	0
Nevsakia	Genome_47	1	11	4	0	0
Mucilaginibacter_1	Genome_48	1	0	0	0	0
Mesorhizobium	Genome_49	1	0	0	0	6
Marmoricola	Genome_50	0	0	0	0	0
Hypomicrobium	Genome_51	1	9	0	0	0
HMF7065	Genome_52	1	0	0	0	0
Escherichia	Genome_53	1	11	0	0	0
Devosia	Genome_54	1	0	0	0	0
Cupriavidus	Genome_55	3	11	0	0	6
Berkiellales	Genome_56	1	0	0	0	0
Azospirillum_2	Genome_57	1	1	0	0	2
Asinibacterium	Genome_58	1	0	0	0	0
Afipia	Genome_59	1	9	0	0	0
Acidovorax-1	Genome_60	1	9	0	0	6
62-47	Genome_61	3	0	0	0	0
