# Supplementary material for: Diverse soil protists show auxin regulated growth in partnership with auxin-producing bacteria
Source: ISME J. 2025 Oct 16;19(1):wraf234. doi: 10.1093/ismejo/wraf234 (PMC12663960; doi:10.1093/ismejo/wraf234)
Supplement: Data_S2_wraf234 [file data_s2_wraf234.xlsx]

## Sheet: Readme
Supplementary dataset for Patel et al. This workbook contains 10 tabs.
Tab 1: 'UC19' Cercomonas sp. (UC19) raw cell number after treatment with seven different concentrations of IAA and control (without any treatment), and statistical analysis along with growth response with 2,4-D and glucose in comparison to Control and IAA
Tab 2: 'UC22' Colpoda sp. (UC22) raw cell number after treatment with seven different concentrations of IAA and control (without any treatment), and statistical analysis along with growth response with 2,4-D and glucose in comparison to Control and IAA
Tab 3: 'UC29' Ochromonas sp. 1 (UC29) raw cell number after treatment with seven different concentrations of IAA and control (without any treatment), and statistical analysis along with growth response with 2,4-D and glucose in comparison to Control and IAA
Tab 4: 'UC48' Poteriospumella sp. (UC48) raw cell number after treatment with seven different concentrations of IAA and control (without any treatment), and statistical analysis along with growth response with 2,4-D and glucose in comparison to Control and IAA
Tab 5: 'UC70' Thaumatomastix sp. (UC70) raw cell number after treatment with seven different concentrations of IAA and control (without any treatment), and statistical analysis along with growth response with 2,4-D and glucose in comparison to Control and IAA
Tab 6: 'UC74' Chrysophyte sp. (UC74) raw cell number after treatment with seven different concentrations of IAA and control (without any treatment), and statistical analysis along with growth response with 2,4-D and glucose in comparison to Control and IAA
Tab 7: 'UC81' Ochromonas sp.2 (UC81) raw cell number after treatment with seven different concentrations of IAA and control (without any treatment), and statistical analysis along with growth response with 2,4-D and glucose in comparison to Control and IAA
Tab 8: 'UC122' Flamella sp. (UC122) raw cell number after treatment with seven different concentrations of IAA and control (without any treatment), and statistical analysis along with growth response with 2,4-D and glucose in comparison to Control and IAA
Tab 9: 'UC225' Allapsa sp. (UC225) raw cell number after treatment with seven different concentrations of IAA and control (without any treatment), and statistical analysis along with growth response with 2,4-D and glucose in comparison to Control and IAA
Tab 10: 'UC242' Nuclearia sp. (UC242) raw cell number after treatment with seven different concentrations of IAA and control (without any treatment), and statistical analysis along with growth response with 2,4-D and glucose in comparison to Control and IAA

## Sheet: UC19
	Cell counting at different IAA concentration and time point										Cell counting after IAA, 2,4-D, and glucose
Treatment	Replicate	Timepoint	field_1	field_2	field_3	average	Cells/mL				Treatment	Concentration	Replicates	Time	field_1	field_2	field_3	Average	Cells/mL
0	1	0	1	2	3	2	1601.6				Control	0	1	72	36	33	36	35	28308
0	2	0	1	2	2	1.66667	1334.67				Control	0	2	72	37	36	37	36.6667	29656
0	3	0	1	1	2	1.33333	1067.73				Control	0	3	72	31	27	34	30.6667	24803.2
0	4	0	1	3	0	1.33333	1067.73				Control	0	4	72	38	42	24	34.6667	28038.4
0	5	0	1	2	1	1.33333	1067.73				Control	0	5	72	33	38	40	37	29925.6
0	6	0	2	1	1	1.33333	1067.73				Control	0	6	72	37	39	23	33	26690.4
0.001	1	0	1	1	1	1	800.8				IAA	100um	1	72	58	67	54	59.6667	48258.4
0.001	2	0	2	1	3	2	1601.6				IAA	100um	2	72	53	60	64	59	47719.2
0.001	3	0	2	3	1	2	1601.6				IAA	100um	3	72	54	48	54	52	42057.6
0.001	4	0	1	1	3	1.66667	1334.67				IAA	100um	4	72	48	57	59	54.6667	44214.4
0.001	5	0	1	1	2	1.33333	1067.73				IAA	100um	5	72	40	35	51	42	33969.6
0.001	6	0	1	3	1	1.66667	1334.67				IAA	100um	6	72	50	44	54	49.3333	39900.8
0.01	1	0	2	2	3	2.33333	1868.53				24D	100um	1	72	61	57	69	62.3333	50415.2
0.01	2	0	1	2	4	2.33333	1868.53				24D	100um	2	72	58	54	70	60.6667	49067.2
0.01	3	0	1	2	1	1.33333	1067.73				24D	100um	3	72	62	62	62	62	50145.6
0.01	4	0	1	1	2	1.33333	1067.73				24D	100um	4	72	57	74	61	64	51763.2
0.01	5	0	2	2	2	2	1601.6				24D	100um	5	72	64	76	67	69	55807.2
0.01	6	0	1	3	0	1.33333	1067.73				24D	100um	6	72	63	67	68	66	53380.8
0.1	1	0	2	3	1	2	1601.6				Glucose	100um	1	72	37	46	42	41.6667	33700
0.1	2	0	1	2	1	1.33333	1067.73				Glucose	100um	2	72	37	40	40	39	31543.2
0.1	3	0	1	2	1	1.33333	1067.73				Glucose	100um	3	72	40	35	36	37	29925.6
0.1	4	0	2	1	2	1.66667	1334.67				Glucose	100um	4	72	39	47	46	44	35587.2
0.1	5	0	2	1	2	1.66667	1334.67				Glucose	100um	5	72	34	36	47	39	31543.2
0.1	6	0	1	1	1	1	800.8				Glucose	100um	6	72	40	37	37	38	30734.4
1	1	0	2	2	4	2.66667	2135.47
1	2	0	0	3	1	1.33333	1067.73
1	3	0	1	1	1	1	800.8
1	4	0	2	1	1	1.33333	1067.73
1	5	0	2	1	1	1.33333	1067.73
1	6	0	2	2	3	2.33333	1868.53
10	1	0	2	2	3	2.33333	1868.53
10	2	0	3	1	3	2.33333	1868.53
10	3	0	3	2	2	2.33333	1868.53
10	4	0	3	1	3	2.33333	1868.53
10	5	0	1	2	2	1.66667	1334.67
10	6	0	2	3	1	2	1601.6
100	1	0	3	2	0	1.66667	1334.67
100	2	0	3	1	1	1.66667	1334.67
100	3	0	1	2	2	1.66667	1334.67
100	4	0	5	0	1	2	1601.6
100	5	0	1	1	2	1.33333	1067.73
100	6	0	1	1	2	1.33333	1067.73
200	1	0	2	2	1	1.66667	1334.67
200	2	0	1	1	2	1.33333	1067.73
200	3	0	2	1	3	2	1601.6
200	4	0	1	1	3	1.66667	1334.67
200	5	0	3	3	1	2.33333	1868.53
200	6	0	2	2	2	2	1601.6
0	1	24	9	12	12	11	8808.8
0	2	24	9	10	10	9.66667	7741.07
0	3	24	6	7	6	6.33333	5071.73
0	4	24	9	7	7	7.66667	6139.47
0	5	24	8	10	11	9.66667	7741.07
0	6	24	7	15	9	10.3333	8274.93
0.001	1	24	12	10	12	11.3333	9075.73
0.001	2	24	15	8	6	9.66667	7741.07
0.001	3	24	6	8	8	7.33333	5872.53
0.001	4	24	10	10	14	11.3333	9075.73
0.001	5	24	9	9	13	10.3333	8274.93
0.001	6	24	10	12	10	10.6667	8541.87
0.01	1	24	15	11	13	13	10410.4
0.01	2	24	13	12	11	12	9609.6
0.01	3	24	13	12	9	11.3333	9075.73
0.01	4	24	11	12	11	11.3333	9075.73
0.01	5	24	11	14	12	12.3333	9876.53
0.01	6	24	12	15	10	12.3333	9876.53
0.1	1	24	11	12	10	11	8808.8
0.1	2	24	10	15	11	12	9609.6
0.1	3	24	13	15	15	14.3333	11478.1
0.1	4	24	17	16	15	16	12812.8
0.1	5	24	10	10	13	11	8808.8
0.1	6	24	10	9	11	10	8008
1	1	24	10	16	19	15	12012
1	2	24	12	16	13	13.6667	10944.3
1	3	24	14	17	12	14.3333	11478.1
1	4	24	11	14	14	13	10410.4
1	5	24	10	13	17	13.3333	10677.3
1	6	24	16	16	16	16	12812.8
10	1	24	11	11	13	11.6667	9342.67
10	2	24	11	13	9	11	8808.8
10	3	24	18	17	17	17.3333	13880.5
10	4	24	14	10	13	12.3333	9876.53
10	5	24	18	17	12	15.6667	12545.9
10	6	24	15	11	17	14.3333	11478.1
100	1	24	16	12	15	14.3333	11478.1
100	2	24	13	12	12	12.3333	9876.53
100	3	24	10	11	10	10.3333	8274.93
100	4	24	11	14	11	12	9609.6
100	5	24	14	13	14	13.6667	10944.3
100	6	24	12	11	13	12	9609.6
200	1	24	12	13	14	13	10410.4
200	2	24	12	11	10	11	8808.8
200	3	24	8	9	10	9	7207.2
200	4	24	9	10	10	9.66667	7741.07
200	5	24	13	12	10	11.6667	9342.67
200	6	24	8	6	10	8	6406.4
0	1	48	21	30	25	25.3333	20286.9
0	2	48	28	24	26	26	20820.8
0	3	48	17	21	26	21.3333	17083.7
0	4	48	25	19	31	25	20020
0	5	48	17	28	17	20.6667	16549.9
0	6	48	25	25	34	28	22422.4
0.001	1	48	25	23	30	26	20820.8
0.001	2	48	33	21	26	26.6667	21354.7
0.001	3	48	28	23	22	24.3333	19486.1
0.001	4	48	22	18	20	20	16016
0.001	5	48	23	23	27	24.3333	19486.1
0.001	6	48	18	26	30	24.6667	19753.1
0.01	1	48	29	16	20	21.6667	17350.7
0.01	2	48	21	22	22	21.6667	17350.7
0.01	3	48	20	22	22	21.3333	17083.7
0.01	4	48	20	16	27	21	16816.8
0.01	5	48	23	35	20	26	20820.8
0.01	6	48	23	19	16	19.3333	15482.1
0.1	1	48	18	33	26	25.6667	20553.9
0.1	2	48	28	32	21	27	21621.6
0.1	3	48	29	25	24	26	20820.8
0.1	4	48	21	25	24	23.3333	18685.3
0.1	5	48	24	27	23	24.6667	19753.1
0.1	6	48	20	26	30	25.3333	20286.9
1	1	48	23	24	20	22.3333	17884.5
1	2	48	31	24	27	27.3333	21888.5
1	3	48	24	19	32	25	20020
1	4	48	27	27	36	30	24024
1	5	48	22	20	28	23.3333	18685.3
1	6	48	31	20	30	27	21621.6
10	1	48	24	29	22	25	20020
10	2	48	26	22	26	24.6667	19753.1
10	3	48	21	26	23	23.3333	18685.3
10	4	48	25	39	24	29.3333	23490.1
10	5	48	23	20	30	24.3333	19486.1
10	6	48	23	20	24	22.3333	17884.5
100	1	48	22	24	27	24.3333	19486.1
100	2	48	27	23	24	24.6667	19753.1
100	3	48	23	27	33	27.6667	22155.5
100	4	48	41	19	21	27	21621.6
100	5	48	27	17	24	22.6667	18151.5
100	6	48	18	20	27	21.6667	17350.7
200	1	48	30	27	22	26.3333	21087.7
200	2	48	22	15	26	21	16816.8
200	3	48	17	24	22	21	16816.8
200	4	48	21	27	31	26.3333	21087.7
200	5	48	23	36	30	29.6667	23757.1
200	6	48	41	54	35	43.3333	34701.3
0	1	72	33	23	36	30.6667	24557.9
0	2	72	32	36	33	33.6667	26960.3
0	3	72	29	39	46	38	30430.4
0	4	72	37	30	36	34.3333	27494.1
0	5	72	46	28	42	38.6667	30964.3
0	6	72	45	53	44	47.3333	37904.5
0.001	1	72	39	28	48	38.3333	30697.3
0.001	2	72	51	39	35	41.6667	33366.7
0.001	3	72	47	48	36	43.6667	34968.3
0.001	4	72	32	41	47	40	32032
0.001	5	72	34	40	45	39.6667	31765.1
0.001	6	72	43	45	56	48	38438.4
0.01	1	72	53	43	47	47.6667	38171.5
0.01	2	72	41	46	41	42.6667	34167.5
0.01	3	72	35	48	45	42.6667	34167.5
0.01	4	72	48	42	45	45	36036
0.01	5	72	47	34	35	38.6667	30964.3
0.01	6	72	41	49	47	45.6667	36569.9
0.1	1	72	45	33	47	41.6667	33366.7
0.1	2	72	45	39	38	40.6667	32565.9
0.1	3	72	34	38	36	36	28828.8
0.1	4	72	33	45	42	40	32032
0.1	5	72	41	41	48	43.3333	34701.3
0.1	6	72	47	36	44	42.3333	33900.5
1	1	72	47	45	59	50.3333	40306.9
1	2	72	37	36	41	38	30430.4
1	3	72	41	33	39	37.6667	30163.5
1	4	72	48	53	40	47	37637.6
1	5	72	49	41	45	45	36036
1	6	72	52	38	51	47	37637.6
10	1	72	46	51	38	45	36036
10	2	72	35	48	50	44.3333	35502.1
10	3	72	35	32	44	37	29629.6
10	4	72	56	36	46	46	36836.8
10	5	72	45	52	61	52.6667	42175.5
10	6	72	49	62	48	53	42442.4
100	1	72	59	45	52	52	41641.6
100	2	72	41	44	41	42	33633.6
100	3	72	42	45	38	41.6667	33366.7
100	4	72	44	45	44	44.3333	35502.1
100	5	72	46	39	46	43.6667	34968.3
100	6	72	58	49	59	55.3333	44310.9
200	1	72	46	50	48	48	38438.4
200	2	72	42	36	53	43.6667	34968.3
200	3	72	63	49	58	56.6667	45378.7
200	4	72	59	60	58	59	47247.2
200	5	72	60	56	49	55	44044
200	6	72	46	57	50	51	40840.8
0	1	96	48	52	61	53.6667	42976.3
0	2	96	41	48	50	46.3333	37103.7
0	3	96	63	55	59	59	47247.2
0	4	96	64	55	57	58.6667	46980.3
0	5	96	57	46	61	54.6667	43777.1
0	6	96	50	59	45	51.3333	41107.7
0.001	1	96	55	52	56	54.3333	43510.1
0.001	2	96	52	57	49	52.6667	42175.5
0.001	3	96	51	55	50	52	41641.6
0.001	4	96	50	57	53	53.3333	42709.3
0.001	5	96	62	50	47	53	42442.4
0.001	6	96	55	57	43	51.6667	41374.7
0.01	1	96	52	64	62	59.3333	47514.1
0.01	2	96	51	48	66	55	44044
0.01	3	96	49	75	68	64	51251.2
0.01	4	96	45	70	62	59	47247.2
0.01	5	96	50	51	60	53.6667	42976.3
0.01	6	96	66	68	56	63.3333	50717.3
0.1	1	96	55	55	60	56.6667	45378.7
0.1	2	96	81	60	76	72.3333	57924.5
0.1	3	96	81	64	71	72	57657.6
0.1	4	96	56	63	56	58.3333	46713.3
0.1	5	96	53	56	66	58.3333	46713.3
0.1	6	96	64	64	55	61	48848.8
1	1	96	68	59	51	59.3333	47514.1
1	2	96	47	54	65	55.3333	44310.9
1	3	96	62	63	59	61.3333	49115.7
1	4	96	69	54	73	65.3333	52318.9
1	5	96	61	60	68	63	50450.4
1	6	96	65	68	74	69	55255.2
10	1	96	54	56	68	59.3333	47514.1
10	2	96	68	65	71	68	54454.4
10	3	96	57	62	50	56.3333	45111.7
10	4	96	59	70	75	68	54454.4
10	5	96	56	52	57	55	44044
10	6	96	77	69	75	73.6667	58992.3
100	1	96	73	54	59	62	49649.6
100	2	96	69	67	64	66.6667	53386.7
100	3	96	67	74	78	73	58458.4
100	4	96	66	69	62	65.6667	52585.9
100	5	96	62	81	74	72.3333	57924.5
100	6	96	75	69	79	74.3333	59526.1
200	1	96	83	93	80	85.3333	68334.9
200	2	96	85	96	95	92	73673.6
200	3	96	85	91	92	89.3333	71538.1
200	4	96	117	87	81	95	76076
200	5	96	89	73	64	75.3333	60326.9
200	6	96	69	93	92	84.6667	67801.1
0	1	120	102	88	86	92	73673.6
0	2	120	73	67	78	72.6667	58191.5
0	3	120	78	84	80	80.6667	64597.9
0	4	120	91	70	83	81.3333	65131.7
0	5	120	80	85	88	84.3333	67534.1
0	6	120	83	97	74	84.6667	67801.1
0.001	1	120	81	80	70	77	61661.6
0.001	2	120	90	73	67	76.6667	61394.7
0.001	3	120	86	50	94	76.6667	61394.7
0.001	4	120	95	60	68	74.3333	59526.1
0.001	5	120	92	89	82	87.6667	70203.5
0.001	6	120	81	69	72	74	59259.2
0.01	1	120	81	84	68	77.6667	62195.5
0.01	2	120	92	92	89	91	72872.8
0.01	3	120	83	74	74	77	61661.6
0.01	4	120	89	76	69	78	62462.4
0.01	5	120	86	101	93	93.3333	74741.3
0.01	6	120	86	76	84	82	65665.6
0.1	1	120	86	82	82	83.3333	66733.3
0.1	2	120	104	77	83	88	70470.4
0.1	3	120	90	96	94	93.3333	74741.3
0.1	4	120	67	77	81	75	60060
0.1	5	120	67	72	62	67	53653.6
0.1	6	120	78	70	109	85.6667	68601.9
1	1	120	94	80	97	90.3333	72338.9
1	2	120	88	75	79	80.6667	64597.9
1	3	120	90	89	97	92	73673.6
1	4	120	80	83	118	93.6667	75008.3
1	5	120	104	77	77	86	68868.8
1	6	120	104	97	82	94.3333	75542.1
10	1	120	99	92	90	93.6667	75008.3
10	2	120	84	97	75	85.3333	68334.9
10	3	120	72	91	97	86.6667	69402.7
10	4	120	122	106	121	116.333	93159.7
10	5	120	88	99	107	98	78478.4
10	6	120	103	132	105	113.333	90757.3
100	1	120	110	173	96	126.333	101168
100	2	120	111	96	107	104.667	83817.1
100	3	120	93	101	109	101	80880.8
100	4	120	102	105	100	102.333	81948.5
100	5	120	107	83	109	99.6667	79813.1
100	6	120	129	119	151	133	106506
200	1	120	114	114	121	116.333	93159.7
200	2	120	156	164	163	161	128929
200	3	120	168	173	150	163.667	131064
200	4	120	107	122	106	111.667	89422.7
200	5	120	143	102	123	122.667	98231.5
200	6	120	140	211	175	175.333	140407
Statistical analysis of one-way Anova at different timepoint with different IAA concentation
Timepoint: 0 Df Sum Sq Mean Sq F value Pr(>F)
Treatment 7 1300375 185768 1.768 0.121							Treatment
Residuals 40 4203951 105099							A = Control
Tukey multiple comparisons of means							B = 0.001 µM IAA
95% family-wise confidence level							c = 0.01 µM IAA
							D = 0.1 µM IAA
Fit: aov(formula = Cells.mL ~ Treatment, data = subset_data)							E = 1 µM IAA
							F = 10 µM IAA
$Treatment							G = 100 µM IAA
diff lwr upr p adj							H = 200 µM IAA
B-A 8.897778e+01 -509.31406 687.2696 0.9997127
C-A 2.224444e+02 -375.84739 820.7363 0.9305828
D-A 1.666658e-07 -598.29183 598.2918 1.0000000
E-A 1.334667e+02 -464.82517 731.7585 0.9961069
F-A 5.338667e+02 -64.42517 1132.1585 0.1105518
G-A 8.897778e+01 -509.31406 687.2696 0.9997127
H-A 2.669333e+02 -331.35850 865.2252 0.8397501
C-B 1.334667e+02 -464.82517 731.7585 0.9961069
D-B -8.897778e+01 -687.26961 509.3141 0.9997127
E-B 4.448889e+01 -553.80295 642.7807 0.9999974
F-B 4.448889e+02 -153.40295 1043.1807 0.2801268
G-B 0.000000e+00 -598.29183 598.2918 1.0000000
H-B 1.779556e+02 -420.33628 776.2474 0.9786635
D-C -2.224444e+02 -820.73628 375.8474 0.9305828
E-C -8.897778e+01 -687.26961 509.3141 0.9997127
F-C 3.114222e+02 -286.86961 909.7141 0.7094248
G-C -1.334667e+02 -731.75850 464.8252 0.9961069
H-C 4.448889e+01 -553.80295 642.7807 0.9999974
E-D 1.334667e+02 -464.82517 731.7585 0.9961069
F-D 5.338667e+02 -64.42517 1132.1585 0.1105518
G-D 8.897778e+01 -509.31406 687.2696 0.9997127
H-D 2.669333e+02 -331.35850 865.2252 0.8397501
F-E 4.004000e+02 -197.89183 998.6918 0.4087075
G-E -4.448889e+01 -642.78072 553.8029 0.9999974
H-E 1.334667e+02 -464.82517 731.7585 0.9961069
G-F -4.448889e+02 -1043.18072 153.4029 0.2801268
H-F -2.669333e+02 -865.22517 331.3585 0.8397501
H-G 1.779556e+02 -420.33628 776.2474 0.9786635
Timepoint: 24 Df Sum Sq Mean Sq F value Pr(>F)
Treatment 7 86430380 12347197 6.45 4.13e-05 ***
Residuals 40 76573659 1914341
---
Signif. codes: 0 ‘***’ 0.001 ‘**’ 0.01 ‘*’ 0.05 ‘.’ 0.1 ‘ ’ 1
Tukey multiple comparisons of means
95% family-wise confidence level
Fit: aov(formula = Cells.mL ~ Treatment, data = subset_data)
$Treatment
diff lwr upr p adj
B-A 800.80000 -1752.63001 3354.2300 0.9713969
C-A 2357.91111 -195.51890 4911.3411 0.0887208
D-A 2624.84444 71.41443 5178.2745 0.0401318
E-A 4092.97778 1539.54776 6646.4078 0.0001998
F-A 3692.57778 1139.14776 6246.0078 0.0009402
G-A 2669.33333 115.90332 5222.7633 0.0349047
H-A 1023.24444 -1530.18557 3576.6745 0.9005392
C-B 1557.11111 -996.31890 4110.5411 0.5270547
D-B 1824.04444 -729.38557 4377.4745 0.3274680
E-B 3292.17778 738.74776 5845.6078 0.0041699
F-B 2891.77778 338.34776 5445.2078 0.0169064
G-B 1868.53333 -684.89668 4421.9633 0.2987237
H-B 222.44444 -2330.98557 2775.8745 0.9999923
D-C 266.93333 -2286.49668 2820.3633 0.9999732
E-C 1735.06667 -818.36335 4288.4967 0.3894283
F-C 1334.66667 -1218.76335 3888.0967 0.7051769
G-C 311.42222 -2242.00779 2864.8522 0.9999237
H-C -1334.66667 -3888.09668 1218.7633 0.7051769
E-D 1468.13333 -1085.29668 4021.5633 0.5992130
F-D 1067.73333 -1485.69668 3621.1633 0.8791597
G-D 44.48889 -2508.94112 2597.9189 1.0000000
H-D -1601.60000 -4155.03001 951.8300 0.4914280
F-E -400.40000 -2953.83001 2153.0300 0.9995924
G-E -1423.64444 -3977.07446 1129.7856 0.6351524
H-E -3069.73333 -5623.16335 -516.3033 0.0091973
G-F -1023.24444 -3576.67446 1530.1856 0.9005392
H-F -2669.33333 -5222.76335 -115.9033 0.0349047
H-G -1646.08889 -4199.51890 907.3411 0.4564624
Timepoint: 48 Df Sum Sq Mean Sq F value Pr(>F)
Treatment 7 78389136 11198448 1.299 0.276
Residuals 40 344878353 8621959
Tukey multiple comparisons of means
95% family-wise confidence level
Fit: aov(formula = Cells.mL ~ Treatment, data = subset_data)
$Treatment
diff lwr upr p adj
B-A -44.48889 -5463.4649 5374.487 1.0000000
C-A -2046.48889 -7465.4649 3372.487 0.9250530
D-A 756.31111 -4662.6649 6175.287 0.9998116
E-A 1156.71111 -4262.2649 6575.687 0.9970397
F-A 355.91111 -5063.0649 5774.887 0.9999989
G-A 222.44445 -5196.5316 5641.420 1.0000000
H-A 2847.28889 -2571.6871 8266.265 0.6998166
C-B -2002.00000 -7420.9760 3416.976 0.9327318
D-B 800.80000 -4618.1760 6219.776 0.9997245
E-B 1201.20000 -4217.7760 6620.176 0.9962570
F-B 400.40000 -5018.5760 5819.376 0.9999975
G-B 266.93333 -5152.0427 5685.909 0.9999999
H-B 2891.77778 -2527.1982 8310.754 0.6835609
D-C 2802.80000 -2616.1760 8221.776 0.7158283
E-C 3203.20000 -2215.7760 8622.176 0.5657340
F-C 2402.40000 -3016.5760 7821.376 0.8440030
G-C 2268.93333 -3150.0427 7687.909 0.8784513
H-C 4893.77778 -525.1982 10312.754 0.1025426
E-D 400.40000 -5018.5760 5819.376 0.9999975
F-D -400.40000 -5819.3760 5018.576 0.9999975
G-D -533.86667 -5952.8427 4885.109 0.9999821
H-D 2090.97778 -3327.9982 7509.954 0.9168307
F-E -800.80000 -6219.7760 4618.176 0.9997245
G-E -934.26666 -6353.2427 4484.709 0.9992420
H-E 1690.57778 -3728.3982 7109.554 0.9722075
G-F -133.46666 -5552.4427 5285.509 1.0000000
H-F 2491.37778 -2927.5982 7910.354 0.8184992
H-G 2624.84444 -2794.1316 8043.820 0.7768034
Timepoint: 72 Df Sum Sq Mean Sq F value Pr(>F)
Treatment 7 547842191 78263170 5.109 0.000329 ***
Residuals 40 612767402 15319185
---
Signif. codes: 0 ‘***’ 0.001 ‘**’ 0.01 ‘*’ 0.05 ‘.’ 0.1 ‘ ’ 1
Tukey multiple comparisons of means
95% family-wise confidence level
Fit: aov(formula = Cells.mL ~ Treatment, data = subset_data)
$Treatment
diff lwr upr p adj
B-A 3826.0444 -3397.1963 11049.285 0.6914181
C-A 5294.1778 -1929.0629 12517.418 0.2968619
D-A 2847.2889 -4375.9518 10070.530 0.9079362
E-A 5650.0889 -1573.1518 12873.330 0.2247229
F-A 7385.1556 161.9149 14608.396 0.0419395
G-A 7518.6222 295.3815 14741.863 0.0361918
H-A 12100.9778 4877.7371 19324.218 0.0000965
C-B 1468.1333 -5755.1074 8691.374 0.9978234
D-B -978.7556 -8201.9963 6244.485 0.9998453
E-B 1824.0444 -5399.1963 9047.285 0.9917322
F-B 3559.1111 -3664.1296 10782.352 0.7618258
G-B 3692.5778 -3530.6629 10915.818 0.7273794
H-B 8274.9333 1051.6926 15498.174 0.0151069
D-C -2446.8889 -9670.1296 4776.352 0.9567811
E-C 355.9111 -6867.3296 7579.152 0.9999999
F-C 2090.9778 -5132.2629 9314.218 0.9816885
G-C 2224.4444 -4998.7963 9447.685 0.9741180
H-C 6806.8000 -416.4407 14030.041 0.0773165
E-D 2802.8000 -4420.4407 10026.041 0.9145732
F-D 4537.8667 -2685.3740 11761.107 0.4894076
G-D 4671.3333 -2551.9074 11894.574 0.4524014
H-D 9253.6889 2030.4482 16476.930 0.0044986
F-E 1735.0667 -5488.1740 8958.307 0.9938787
G-E 1868.5333 -5354.7074 9091.774 0.9904597
H-E 6450.8889 -772.3518 13674.130 0.1099730
G-F 133.4667 -7089.7740 7356.707 1.0000000
H-F 4715.8222 -2507.4185 11939.063 0.4402839
H-G 4582.3556 -2640.8851 11805.596 0.4769733
Timepoint: 96 Df Sum Sq Mean Sq F value Pr(>F)
Treatment 7 3.100e+09 442893985 22.66 4.7e-12 ***
Residuals 40 7.819e+08 19547481
---
Signif. codes: 0 ‘***’ 0.001 ‘**’ 0.01 ‘*’ 0.05 ‘.’ 0.1 ‘ ’ 1
Tukey multiple comparisons of means
95% family-wise confidence level
Fit: aov(formula = Cells.mL ~ Treatment, data = subset_data)
$Treatment
diff lwr upr p adj
B-A -889.7778 -9049.20464 7269.649 0.9999642
C-A 4092.9778 -4066.44908 12252.405 0.7454544
D-A 7340.6667 -818.76019 15500.094 0.1050386
E-A 6628.8444 -1530.58242 14788.271 0.1871171
F-A 7563.1111 -596.31575 15722.538 0.0865168
G-A 12056.4889 3897.06203 20215.916 0.0006916
H-A 26426.4000 18266.97314 34585.827 0.0000000
C-B 4982.7556 -3176.67130 13142.182 0.5252781
D-B 8230.4444 71.01758 16389.871 0.0467197
E-B 7518.6222 -640.80464 15678.049 0.0899828
F-B 8452.8889 293.46203 16612.316 0.0376507
G-B 12946.2667 4786.83981 21105.694 0.0002351
H-B 27316.1778 19156.75092 35475.605 0.0000000
D-C 3247.6889 -4911.73797 11407.116 0.9036361
E-C 2535.8667 -5623.56019 10695.294 0.9727808
F-C 3470.1333 -4689.29353 11629.560 0.8696992
G-C 7963.5111 -195.91575 16122.938 0.0601289
H-C 22333.4222 14173.99536 30492.849 0.0000000
E-D -711.8222 -8871.24908 7447.605 0.9999922
F-D 222.4444 -7936.98241 8381.871 1.0000000
G-D 4715.8222 -3443.60464 12875.249 0.5930072
H-D 19085.7333 10926.30647 27245.160 0.0000001
F-E 934.2667 -7225.16019 9093.694 0.9999502
G-E 5427.6444 -2731.78241 13587.071 0.4164078
H-E 19797.5556 11638.12870 27956.982 0.0000000
G-F 4493.3778 -3666.04908 12652.805 0.6491482
H-F 18863.2889 10703.86203 27022.716 0.0000001
H-G 14369.9111 6210.48425 22529.338 0.0000404
Timepoint: 120 Df Sum Sq Mean Sq F value Pr(>F)
Treatment 7 1.250e+10 1.786e+09 15.89 9.03e-10 ***
Residuals 40 4.495e+09 1.124e+08
---
Signif. codes: 0 ‘***’ 0.001 ‘**’ 0.01 ‘*’ 0.05 ‘.’ 0.1 ‘ ’ 1
Tukey multiple comparisons of means
95% family-wise confidence level
Fit: aov(formula = Cells.mL ~ Treatment, data = subset_data)
$Treatment
diff lwr upr p adj
B-A -3915.0222 -23479.407 15649.36 0.9980275
C-A 444.8889 -19119.495 20009.27 1.0000000
D-A -444.8889 -20009.273 19119.50 1.0000000
E-A 5516.6222 -14047.762 25081.01 0.9842355
F-A 13035.2444 -6529.140 32599.63 0.4143525
G-A 22867.2889 3302.905 42431.67 0.0123467
H-A 47380.6667 27816.282 66945.05 0.0000000
C-B 4359.9111 -15204.473 23924.30 0.9961316
D-B 3470.1333 -16094.251 23034.52 0.9990889
E-B 9431.6444 -10132.740 28996.03 0.7808543
F-B 16950.2667 -2614.118 36514.65 0.1319760
G-B 26782.3111 7217.927 46346.70 0.0019754
H-B 51295.6889 31731.305 70860.07 0.0000000
D-C -889.7778 -20454.162 18674.61 0.9999999
E-C 5071.7333 -14492.651 24636.12 0.9903392
F-C 12590.3556 -6974.029 32154.74 0.4586923
G-C 22422.4000 2858.016 41986.78 0.0150439
H-C 46935.7778 27371.393 66500.16 0.0000001
E-D 5961.5111 -13602.873 25525.90 0.9755893
F-D 13480.1333 -6084.251 33044.52 0.3719643
G-D 23312.1778 3747.793 42876.56 0.0101079
H-D 47825.5556 28261.171 67389.94 0.0000000
F-E 7518.6222 -12045.762 27083.01 0.9184359
G-E 17350.6667 -2213.718 36915.05 0.1148147
H-E 41864.0444 22299.660 61428.43 0.0000008
G-F 9832.0444 -9732.340 29396.43 0.7437335
H-F 34345.4222 14781.038 53909.81 0.0000428
H-G 24513.3778 4948.993 44077.76 0.0058223

## Sheet: UC22
	Cell counting at different IAA concentration and time point										Cell counting after IAA, 2,4-D, and glucose
Treatment	Replicate	Timepoint	1	2	3	average	Cells/mL				Treatment	Concentration	Replicates	Time	1	2	3	Average	Cells/mL
0	1	0	4	3	7	4.66667	948.08				Control	0	1	72	35	43	28	35.3333	7178.32
0	2	0	7	5	3	5	1015.8				Control	0	2	72	47	36	45	42.6667	8668.16
0	3	0	4	5	6	5	1015.8				Control	0	3	72	36	41	61	46	9345.36
0	4	0	7	4	5	5.33333	1083.52				Control	0	4	72	42	43	45	43.3333	8803.6
0	5	0	6	5	5	5.33333	1083.52				Control	0	5	72	46	47	45	46	9345.36
0	6	0	3	3	6	4	812.64				Control	0	6	72	37	55	48	46.6667	9480.8
0.001	1	0	3	4	9	5.33333	1083.52				IAA	100um	1	72	62	60	96	72.6667	14763
0.001	2	0	5	3	6	4.66667	948.08				IAA	100um	2	72	73	66	56	65	13205.4
0.001	3	0	4	5	6	5	1015.8				IAA	100um	3	72	54	74	74	67.3333	13679.4
0.001	4	0	8	5	6	6.33333	1286.68				IAA	100um	4	72	79	61	83	74.3333	15101.6
0.001	5	0	6	4	6	5.33333	1083.52				IAA	100um	5	72	50	83	57	63.3333	12866.8
0.001	6	0	4	6	6	5.33333	1083.52				IAA	100um	6	72	50	82	61	64.3333	13070
0.01	1	0	7	6	4	5.66667	1151.24				24D	100um	1	72	85	80	74	79.6667	16185.1
0.01	2	0	6	4	6	5.33333	1083.52				24D	100um	2	72	75	78	73	75.3333	15304.7
0.01	3	0	4	7	5	5.33333	1083.52				24D	100um	3	72	78	71	72	73.6667	14966.1
0.01	4	0	7	5	9	7	1422.12				24D	100um	4	72	82	95	75	84	17065.4
0.01	5	0	5	7	5	5.66667	1151.24				24D	100um	5	72	84	103	80	89	18081.2
0.01	6	0	6	7	4	5.66667	1151.24				24D	100um	6	72	74	61	62	65.6667	13340.8
0.1	1	0	6	6	7	6.33333	1286.68				Glucose	100um	1	72	50	28	35	37.6667	7652.36
0.1	2	0	5	4	5	4.66667	948.08				Glucose	100um	2	72	36	29	44	36.3333	7381.48
0.1	3	0	5	5	4	4.66667	948.08				Glucose	100um	3	72	42	51	42	45	9142.2
0.1	4	0	4	6	5	5	1015.8				Glucose	100um	4	72	43	60	48	50.3333	10225.7
0.1	5	0	3	8	4	5	1015.8				Glucose	100um	5	72	46	56	48	50	10158
0.1	6	0	5	4	6	5	1015.8				Glucose	100um	6	72	42	40	29	37	7516.92
1	1	0	4	7	6	5.66667	1151.24
1	2	0	7	4	3	4.66667	948.08
1	3	0	4	6	9	6.33333	1286.68
1	4	0	5	7	5	5.66667	1151.24
1	5	0	5	7	5	5.66667	1151.24
1	6	0	6	4	6	5.33333	1083.52
10	1	0	9	3	2	4.66667	948.08
10	2	0	3	5	7	5	1015.8
10	3	0	6	4	5	5	1015.8
10	4	0	4	6	7	5.66667	1151.24
10	5	0	4	5	8	5.66667	1151.24
10	6	0	9	4	5	6	1218.96
100	1	0	4	5	7	5.33333	1083.52
100	2	0	5	5	4	4.66667	948.08
100	3	0	5	7	6	6	1218.96
100	4	0	3	4	7	4.66667	948.08
100	5	0	7	7	7	7	1422.12
100	6	0	5	5	4	4.66667	948.08
200	1	0	6	5	6	5.66667	1151.24
200	2	0	4	5	5	4.66667	948.08
200	3	0	6	6	8	6.66667	1354.4
200	4	0	4	4	4	4	812.64
200	5	0	3	4	4	3.66667	744.92
200	6	0	4	4	7	5	1015.8
0	1	24	9	12	9	10	2031.6
0	2	24	7	13	6	8.66667	1760.72
0	3	24	10	11	9	10	2031.6
0	4	24	15	17	10	14	2844.24
0	5	24	11	8	13	10.6667	2167.04
0	6	24	13	13	8	11.3333	2302.48
0.001	1	24	5	9	8	7.33333	1489.84
0.001	2	24	13	6	9	9.33333	1896.16
0.001	3	24	11	12	9	10.6667	2167.04
0.001	4	24	10	12	7	9.66667	1963.88
0.001	5	24	18	7	18	14.3333	2911.96
0.001	6	24	7	13	6	8.66667	1760.72
0.01	1	24	16	9	8	11	2234.76
0.01	2	24	13	10	11	11.3333	2302.48
0.01	3	24	13	10	16	13	2641.08
0.01	4	24	9	10	11	10	2031.6
0.01	5	24	7	9	9	8.33333	1693
0.01	6	24	9	7	11	9	1828.44
0.1	1	24	13	8	11	10.6667	2167.04
0.1	2	24	11	19	10	13.3333	2708.8
0.1	3	24	8	13	6	9	1828.44
0.1	4	24	6	8	9	7.66667	1557.56
0.1	5	24	12	13	11	12	2437.92
0.1	6	24	9	10	12	10.3333	2099.32
1	1	24	8	10	10	9.33333	1896.16
1	2	24	12	8	7	9	1828.44
1	3	24	9	13	8	10	2031.6
1	4	24	10	6	12	9.33333	1896.16
1	5	24	10	12	13	11.6667	2370.2
1	6	24	9	9	17	11.6667	2370.2
10	1	24	12	13	8	11	2234.76
10	2	24	8	10	6	8	1625.28
10	3	24	15	10	7	10.6667	2167.04
10	4	24	8	10	7	8.33333	1693
10	5	24	15	16	11	14	2844.24
10	6	24	12	11	9	10.6667	2167.04
100	1	24	12	12	8	10.6667	2167.04
100	2	24	8	9	8	8.33333	1693
100	3	24	9	11	12	10.6667	2167.04
100	4	24	12	13	18	14.3333	2911.96
100	5	24	13	7	10	10	2031.6
100	6	24	10	11	11	10.6667	2167.04
200	1	24	9	9	14	10.6667	2167.04
200	2	24	7	11	10	9.33333	1896.16
200	3	24	13	12	10	11.6667	2370.2
200	4	24	9	9	10	9.33333	1896.16
200	5	24	5	10	8	7.66667	1557.56
200	6	24	11	9	14	11.3333	2302.48
0	1	48	17	15	20	17.3333	3521.44
0	2	48	9	18	10	12.3333	2505.64
0	3	48	14	15	11	13.3333	2708.8
0	4	48	16	16	13	15	3047.4
0	5	48	12	9	16	12.3333	2505.64
0	6	48	22	23	16	20.3333	4130.92
0.001	1	48	26	18	14	19.3333	3927.76
0.001	2	48	22	16	21	19.6667	3995.48
0.001	3	48	13	21	10	14.6667	2979.68
0.001	4	48	13	12	22	15.6667	3182.84
0.001	5	48	21	15	10	15.3333	3115.12
0.001	6	48	18	19	15	17.3333	3521.44
0.01	1	48	25	16	18	19.6667	3995.48
0.01	2	48	21	11	22	18	3656.88
0.01	3	48	17	12	11	13.3333	2708.8
0.01	4	48	20	14	19	17.6667	3589.16
0.01	5	48	21	16	16	17.6667	3589.16
0.01	6	48	13	20	17	16.6667	3386
0.1	1	48	32	17	13	20.6667	4198.64
0.1	2	48	13	10	21	14.6667	2979.68
0.1	3	48	23	15	15	17.6667	3589.16
0.1	4	48	24	17	20	20.3333	4130.92
0.1	5	48	19	16	23	19.3333	3927.76
0.1	6	48	20	13	15	16	3250.56
1	1	48	16	15	22	17.6667	3589.16
1	2	48	13	20	20	17.6667	3589.16
1	3	48	29	28	27	28	5688.48
1	4	48	18	19	26	21	4266.36
1	5	48	17	16	17	16.6667	3386
1	6	48	26	25	18	23	4672.68
10	1	48	26	38	23	29	5891.64
10	2	48	28	22	21	23.6667	4808.12
10	3	48	40	34	24	32.6667	6636.56
10	4	48	32	26	24	27.3333	5553.04
10	5	48	35	24	27	28.6667	5823.92
10	6	48	39	21	31	30.3333	6162.52
100	1	48	43	35	29	35.6667	7246.04
100	2	48	37	38	37	37.3333	7584.64
100	3	48	34	39	21	31.3333	6365.68
100	4	48	32	33	34	33	6704.28
100	5	48	31	41	40	37.3333	7584.64
100	6	48	45	41	26	37.3333	7584.64
200	1	48	32	42	40	38	7720.08
200	2	48	32	39	40	37	7516.92
200	3	48	47	40	35	40.6667	8261.84
200	4	48	41	47	40	42.6667	8668.16
200	5	48	34	32	29	31.6667	6433.4
200	6	48	31	53	33	39	7923.24
0	1	72	44	43	37	41.3333	8397.28
0	2	72	37	57	36	43.3333	8803.6
0	3	72	44	43	59	48.6667	9887.12
0	4	72	42	44	27	37.6667	7652.36
0	5	72	59	71	35	55	11173.8
0	6	72	37	28	51	38.6667	7855.52
0.001	1	72	32	26	25	27.6667	5620.76
0.001	2	72	41	26	46	37.6667	7652.36
0.001	3	72	32	44	42	39.3333	7990.96
0.001	4	72	59	47	52	52.6667	10699.8
0.001	5	72	71	42	54	55.6667	11309.2
0.001	6	72	67	40	65	57.3333	11647.8
0.01	1	72	41	45	58	48	9751.68
0.01	2	72	65	54	47	55.3333	11241.5
0.01	3	72	56	56	58	56.6667	11512.4
0.01	4	72	69	45	49	54.3333	11038.4
0.01	5	72	53	50	58	53.6667	10902.9
0.01	6	72	47	42	48	45.6667	9277.64
0.1	1	72	73	62	46	60.3333	12257.3
0.1	2	72	45	44	44	44.3333	9006.76
0.1	3	72	42	47	44	44.3333	9006.76
0.1	4	72	36	52	47	45	9142.2
0.1	5	72	47	47	55	49.6667	10090.3
0.1	6	72	73	66	85	74.6667	15169.3
1	1	72	60	70	61	63.6667	12934.5
1	2	72	43	35	43	40.3333	8194.12
1	3	72	47	41	51	46.3333	9413.08
1	4	72	64	49	52	55	11173.8
1	5	72	47	50	62	53	10767.5
1	6	72	64	57	74	65	13205.4
10	1	72	62	59	60	60.3333	12257.3
10	2	72	65	63	63	63.6667	12934.5
10	3	72	53	63	75	63.6667	12934.5
10	4	72	65	56	72	64.3333	13070
10	5	72	39	69	59	55.6667	11309.2
10	6	72	57	57	73	62.3333	12663.6
100	1	72	73	73	54	66.6667	13544
100	2	72	50	88	96	78	15846.5
100	3	72	52	69	92	71	14424.4
100	4	72	83	44	99	75.3333	15304.7
100	5	72	36	92	86	71.3333	14492.1
100	6	72	85	59	51	65	13205.4
200	1	72	50	63	68	60.3333	12257.3
200	2	72	90	68	75	77.6667	15778.8
200	3	72	78	73	65	72	14627.5
200	4	72	57	95	101	84.3333	17133.2
200	5	72	63	74	54	63.6667	12934.5
200	6	72	66	59	102	75.6667	15372.4
0	1	96	54	37	46	45.6667	9277.64
0	2	96	49	60	50	53	10767.5
0	3	96	47	59	53	53	10767.5
0	4	96	47	52	56	51.6667	10496.6
0	5	96	44	50	45	46.3333	9413.08
0	6	96	33	45	51	43	8735.88
0.001	1	96	54	37	66	52.3333	10632
0.001	2	96	49	48	66	54.3333	11038.4
0.001	3	96	40	46	59	48.3333	9819.4
0.001	4	96	55	60	39	51.3333	10428.9
0.001	5	96	62	62	51	58.3333	11851
0.001	6	96	42	62	35	46.3333	9413.08
0.01	1	96	54	50	39	47.6667	9683.96
0.01	2	96	52	82	62	65.3333	13273.1
0.01	3	96	65	39	77	60.3333	12257.3
0.01	4	96	67	51	46	54.6667	11106.1
0.01	5	96	66	56	43	55	11173.8
0.01	6	96	51	34	49	44.6667	9074.48
0.1	1	96	68	43	58	56.3333	11444.7
0.1	2	96	47	45	54	48.6667	9887.12
0.1	3	96	49	46	57	50.6667	10293.4
0.1	4	96	39	50	64	51	10361.2
0.1	5	96	43	50	47	46.6667	9480.8
0.1	6	96	40	39	67	48.6667	9887.12
1	1	96	56	48	40	48	9751.68
1	2	96	52	86	52	63.3333	12866.8
1	3	96	61	56	69	62	12595.9
1	4	96	49	47	48	48	9751.68
1	5	96	54	57	62	57.6667	11715.6
1	6	96	47	48	45	46.6667	9480.8
10	1	96	68	65	66	66.3333	13476.3
10	2	96	61	67	70	66	13408.6
10	3	96	76	72	67	71.6667	14559.8
10	4	96	68	68	69	68.3333	13882.6
10	5	96	67	64	68	66.3333	13476.3
10	6	96	90	70	64	74.6667	15169.3
100	1	96	82	95	58	78.3333	15914.2
100	2	96	85	74	72	77	15643.3
100	3	96	65	82	66	71	14424.4
100	4	96	64	85	69	72.6667	14763
100	5	96	53	80	105	79.3333	16117.4
100	6	96	65	67	53	61.6667	12528.2
200	1	96	88	79	77	81.3333	16523.7
200	2	96	66	74	78	72.6667	14763
200	3	96	74	65	63	67.3333	13679.4
200	4	96	65	77	69	70.3333	14288.9
200	5	96	61	73	64	66	13408.6
200	6	96	98	88	92	92.6667	18826.2
0	1	120	48	63	39	50	10158
0	2	120	40	41	52	44.3333	9006.76
0	3	120	71	46	63	60	12189.6
0	4	120	34	52	63	49.6667	10090.3
0	5	120	49	47	61	52.3333	10632
0	6	120	47	41	69	52.3333	10632
0.001	1	120	68	42	47	52.3333	10632
0.001	2	120	69	61	57	62.3333	12663.6
0.001	3	120	43	51	50	48	9751.68
0.001	4	120	52	64	69	61.6667	12528.2
0.001	5	120	54	47	50	50.3333	10225.7
0.001	6	120	46	49	61	52	10564.3
0.01	1	120	65	53	49	55.6667	11309.2
0.01	2	120	76	55	77	69.3333	14085.8
0.01	3	120	58	49	44	50.3333	10225.7
0.01	4	120	66	62	62	63.3333	12866.8
0.01	5	120	73	39	64	58.6667	11918.7
0.01	6	120	45	57	50	50.6667	10293.4
0.1	1	120	63	47	40	50	10158
0.1	2	120	75	56	71	67.3333	13679.4
0.1	3	120	44	58	42	48	9751.68
0.1	4	120	54	58	53	55	11173.8
0.1	5	120	55	48	52	51.6667	10496.6
0.1	6	120	54	41	42	45.6667	9277.64
1	1	120	47	45	43	45	9142.2
1	2	120	58	65	57	60	12189.6
1	3	120	56	78	50	61.3333	12460.5
1	4	120	47	81	56	61.3333	12460.5
1	5	120	48	49	63	53.3333	10835.2
1	6	120	55	40	50	48.3333	9819.4
10	1	120	66	66	71	67.6667	13747.2
10	2	120	56	68	78	67.3333	13679.4
10	3	120	51	57	108	72	14627.5
10	4	120	73	64	74	70.3333	14288.9
10	5	120	66	66	58	63.3333	12866.8
10	6	120	75	60	88	74.3333	15101.6
100	1	120	69	88	74	77	15643.3
100	2	120	98	66	80	81.3333	16523.7
100	3	120	76	62	60	66	13408.6
100	4	120	83	88	56	75.6667	15372.4
100	5	120	103	62	75	80	16252.8
100	6	120	75	80	83	79.3333	16117.4
200	1	120	68	75	72	71.6667	14559.8
200	2	120	73	76	81	76.6667	15575.6
200	3	120	69	72	86	75.6667	15372.4
200	4	120	78	69	71	72.6667	14763
200	5	120	58	141	71	90	18284.4
200	6	120	97	70	90	85.6667	17404
Statistical analysis of one-way Anova at different timepoint with different IAA concentation
Timepoint: 0 Df Sum Sq Mean Sq F value Pr(>F)
Treatment 7 157070 22439 1.081 0.393
Residuals 40 830066 20752
Tukey multiple comparisons of means
95% family-wise confidence level
Fit: aov(formula = Cells_mL ~ Treatment, data = subset_data)
$Treatment
diff lwr upr p adj
B-A 9.029333e+01 -175.55901 356.14568 0.9561866
C-A 1.805867e+02 -85.26568 446.43901 0.3898555
D-A 4.514667e+01 -220.70568 310.99901 0.9993130
E-A 1.354400e+02 -130.41235 401.29235 0.7307165
F-A 9.029333e+01 -175.55901 356.14568 0.9561866
G-A 1.015800e+02 -164.27235 367.43235 0.9206747
H-A 1.128667e+01 -254.56568 277.13901 0.9999999
C-B 9.029333e+01 -175.55901 356.14568 0.9561866
D-B -4.514667e+01 -310.99901 220.70568 0.9993130
E-B 4.514667e+01 -220.70568 310.99901 0.9993130
F-B -2.273737e-13 -265.85235 265.85235 1.0000000
G-B 1.128667e+01 -254.56568 277.13901 0.9999999
H-B -7.900667e+01 -344.85901 186.84568 0.9787665
D-C -1.354400e+02 -401.29235 130.41235 0.7307165
E-C -4.514667e+01 -310.99901 220.70568 0.9993130
F-C -9.029333e+01 -356.14568 175.55901 0.9561866
G-C -7.900667e+01 -344.85901 186.84568 0.9787665
H-C -1.693000e+02 -435.15235 96.55235 0.4720950
E-D 9.029333e+01 -175.55901 356.14568 0.9561866
F-D 4.514667e+01 -220.70568 310.99901 0.9993130
G-D 5.643333e+01 -209.41901 322.28568 0.9971407
H-D -3.386000e+01 -299.71235 231.99235 0.9998979
F-E -4.514667e+01 -310.99901 220.70568 0.9993130
G-E -3.386000e+01 -299.71235 231.99235 0.9998979
H-E -1.241533e+02 -390.00568 141.69901 0.8066339
G-F 1.128667e+01 -254.56568 277.13901 0.9999999
H-F -7.900667e+01 -344.85901 186.84568 0.9787665
H-G -9.029333e+01 -356.14568 175.55901 0.9561866
Timepoint: 24 Df Sum Sq Mean Sq F value Pr(>F)
Treatment 7 166625 23804 0.163 0.991
Residuals 40 5834919 145873
Tukey multiple comparisons of means
95% family-wise confidence level
Fit: aov(formula = Cells_mL ~ Treatment, data = subset_data)
$Treatment
diff lwr upr p adj
B-A -1.580133e+02 -862.8714 546.8447 0.9959871
C-A -6.772000e+01 -772.5780 637.1380 0.9999849
D-A -5.643333e+01 -761.2914 648.4247 0.9999957
E-A -1.241533e+02 -829.0114 580.7047 0.9991290
F-A -6.772000e+01 -772.5780 637.1380 0.9999849
G-A -4.547474e-13 -704.8580 704.8580 1.0000000
H-A -1.580133e+02 -862.8714 546.8447 0.9959871
C-B 9.029333e+01 -614.5647 795.1514 0.9998939
D-B 1.015800e+02 -603.2780 806.4380 0.9997668
E-B 3.386000e+01 -670.9980 738.7180 0.9999999
F-B 9.029333e+01 -614.5647 795.1514 0.9998939
G-B 1.580133e+02 -546.8447 862.8714 0.9959871
H-B 2.273737e-13 -704.8580 704.8580 1.0000000
D-C 1.128667e+01 -693.5714 716.1447 1.0000000
E-C -5.643333e+01 -761.2914 648.4247 0.9999957
F-C 0.000000e+00 -704.8580 704.8580 1.0000000
G-C 6.772000e+01 -637.1380 772.5780 0.9999849
H-C -9.029333e+01 -795.1514 614.5647 0.9998939
E-D -6.772000e+01 -772.5780 637.1380 0.9999849
F-D -1.128667e+01 -716.1447 693.5714 1.0000000
G-D 5.643333e+01 -648.4247 761.2914 0.9999957
H-D -1.015800e+02 -806.4380 603.2780 0.9997668
F-E 5.643333e+01 -648.4247 761.2914 0.9999957
G-E 1.241533e+02 -580.7047 829.0114 0.9991290
H-E -3.386000e+01 -738.7180 670.9980 0.9999999
G-F 6.772000e+01 -637.1380 772.5780 0.9999849
H-F -9.029333e+01 -795.1514 614.5647 0.9998939
H-G -1.580133e+02 -862.8714 546.8447 0.9959871
Timepoint: 48 Df Sum Sq Mean Sq F value Pr(>F)
Treatment 7 141275407 20182201 53.05 <2e-16 ***
Residuals 40 15218636 380466
---
Signif. codes: 0 ‘***’ 0.001 ‘**’ 0.01 ‘*’ 0.05 ‘.’ 0.1 ‘ ’ 1
Tukey multiple comparisons of means
95% family-wise confidence level
Fit: aov(formula = Cells_mL ~ Treatment, data = subset_data)
$Treatment
diff lwr upr p adj
B-A 383.7467 -754.593657 1522.087 0.9578688
C-A 417.6067 -720.733657 1555.947 0.9350398
D-A 609.4800 -528.860324 1747.820 0.6800237
E-A 1128.6667 -9.673657 2267.007 0.0533980
F-A 2742.6600 1604.319676 3881.000 0.0000001
G-A 4108.3467 2970.006343 5246.687 0.0000000
H-A 4683.9667 3545.626343 5822.307 0.0000000
C-B 33.8600 -1104.480324 1172.200 1.0000000
D-B 225.7333 -912.606991 1364.074 0.9981379
E-B 744.9200 -393.420324 1883.260 0.4373057
F-B 2358.9133 1220.573009 3497.254 0.0000017
G-B 3724.6000 2586.259676 4862.940 0.0000000
H-B 4300.2200 3161.879676 5438.560 0.0000000
D-C 191.8733 -946.466991 1330.214 0.9993457
E-C 711.0600 -427.280324 1849.400 0.4966852
F-C 2325.0533 1186.713009 3463.394 0.0000023
G-C 3690.7400 2552.399676 4829.080 0.0000000
H-C 4266.3600 3128.019676 5404.700 0.0000000
E-D 519.1867 -619.153657 1657.527 0.8243510
F-D 2133.1800 994.839676 3271.520 0.0000128
G-D 3498.8667 2360.526343 4637.207 0.0000000
H-D 4074.4867 2936.146343 5212.827 0.0000000
F-E 1613.9933 475.653009 2752.334 0.0012363
G-E 2979.6800 1841.339676 4118.020 0.0000000
H-E 3555.3000 2416.959676 4693.640 0.0000000
G-F 1365.6867 227.346343 2504.027 0.0094026
H-F 1941.3067 802.966343 3079.647 0.0000711
H-G 575.6200 -562.720324 1713.960 0.7378860
Timepoint: 72 Df Sum Sq Mean Sq F value Pr(>F)
Treatment 7 201345202 28763600 9.901 4.22e-07 ***
Residuals 40 116206142 2905154
---
Signif. codes: 0 ‘***’ 0.001 ‘**’ 0.01 ‘*’ 0.05 ‘.’ 0.1 ‘ ’ 1
Tukey multiple comparisons of means
95% family-wise confidence level
Fit: aov(formula = Cells_mL ~ Treatment, data = subset_data)
$Treatment
diff lwr upr p adj
B-A 191.8733 -2953.6927 3337.439 0.9999993
C-A 1659.1400 -1486.4260 4804.706 0.6958300
D-A 1817.1533 -1328.4127 4962.719 0.5935726
E-A 1986.4533 -1159.1127 5132.019 0.4827794
F-A 3566.5867 421.0207 6712.153 0.0167136
G-A 5507.8933 2362.3273 8653.459 0.0000448
H-A 5722.3400 2576.7740 8867.906 0.0000223
C-B 1467.2667 -1678.2993 4612.833 0.8075391
D-B 1625.2800 -1520.2860 4770.846 0.7168534
E-B 1794.5800 -1350.9860 4940.146 0.6084318
F-B 3374.7133 229.1473 6520.279 0.0279071
G-B 5316.0200 2170.4540 8461.586 0.0000831
H-B 5530.4667 2384.9007 8676.033 0.0000416
D-C 158.0133 -2987.5527 3303.579 0.9999998
E-C 327.3133 -2818.2527 3472.879 0.9999740
F-C 1907.4467 -1238.1193 5053.013 0.5341019
G-C 3848.7533 703.1873 6994.319 0.0075984
H-C 4063.2000 917.6340 7208.766 0.0040781
E-D 169.3000 -2976.2660 3314.866 0.9999997
F-D 1749.4333 -1396.1327 4894.999 0.6379885
G-D 3690.7400 545.1740 6836.306 0.0118704
H-D 3905.1867 759.6207 7050.753 0.0064621
F-E 1580.1333 -1565.4327 4725.699 0.7441282
G-E 3521.4400 375.8740 6667.006 0.0188910
H-E 3735.8867 590.3207 6881.453 0.0104621
G-F 1941.3067 -1204.2593 5086.873 0.5119715
H-F 2155.7533 -989.8127 5301.319 0.3786814
H-G 214.4467 -2931.1193 3360.013 0.9999986
Timepoint: 96 Df Sum Sq Mean Sq F value Pr(>F)
Treatment 7 205613238 29373320 17.54 2.2e-10 ***
Residuals 40 67004494 1675112
---
Signif. codes: 0 ‘***’ 0.001 ‘**’ 0.01 ‘*’ 0.05 ‘.’ 0.1 ‘ ’ 1
Tukey multiple comparisons of means
95% family-wise confidence level
Fit: aov(formula = Cells_mL ~ Treatment, data = subset_data)
$Treatment
diff lwr upr p adj
B-A 620.7667 -1767.7937 3009.327 0.9901933
C-A 1185.1000 -1203.4604 3573.660 0.7555691
D-A 316.0267 -2072.5337 2704.587 0.9998682
E-A 1117.3800 -1271.1804 3505.940 0.8052969
F-A 4085.7733 1697.2129 6474.334 0.0000675
G-A 4988.7067 2600.1463 7377.267 0.0000014
H-A 5338.5933 2950.0329 7727.154 0.0000003
C-B 564.3333 -1824.2271 2952.894 0.9944635
D-B -304.7400 -2693.3004 2083.820 0.9998967
E-B 496.6133 -1891.9471 2885.174 0.9974894
F-B 3465.0067 1076.4463 5853.567 0.0008996
G-B 4367.9400 1979.3796 6756.500 0.0000203
H-B 4717.8267 2329.2663 7106.387 0.0000045
D-C -869.0733 -3257.6337 1519.487 0.9376567
E-C -67.7200 -2456.2804 2320.840 1.0000000
F-C 2900.6733 512.1129 5289.234 0.0082482
G-C 3803.6067 1415.0463 6192.167 0.0002219
H-C 4153.4933 1764.9329 6542.054 0.0000506
E-D 801.3533 -1587.2071 3189.914 0.9589197
F-D 3769.7467 1381.1863 6158.307 0.0002557
G-D 4672.6800 2284.1196 7061.240 0.0000055
H-D 5022.5667 2634.0063 7411.127 0.0000012
F-E 2968.3933 579.8329 5356.954 0.0063884
G-E 3871.3267 1482.7663 6259.887 0.0001671
H-E 4221.2133 1832.6529 6609.774 0.0000379
G-F 902.9333 -1485.6271 3291.494 0.9246925
H-F 1252.8200 -1135.7404 3641.380 0.7016254
H-G 349.8867 -2038.6737 2738.447 0.9997401
Timepoint: 120 Df Sum Sq Mean Sq F value Pr(>F)
Treatment 7 212956855 30422408 17.91 1.62e-10 ***
Residuals 40 67957617 1698940
---
Signif. codes: 0 ‘***’ 0.001 ‘**’ 0.01 ‘*’ 0.05 ‘.’ 0.1 ‘ ’ 1
Tukey multiple comparisons of means
95% family-wise confidence level
Fit: aov(formula = Cells_mL ~ Treatment, data = subset_data)
$Treatment
diff lwr upr p adj
B-A 609.48000 -1796.0088 3014.969 0.9915656
C-A 1331.82667 -1073.6621 3737.315 0.6430984
D-A 304.74000 -2100.7488 2710.229 0.9999015
E-A 699.77333 -1705.7154 3105.262 0.9811711
F-A 3600.44667 1194.9579 6005.935 0.0005732
G-A 5101.57333 2696.0846 7507.062 0.0000010
H-A 5541.75333 3136.2646 7947.242 0.0000002
C-B 722.34667 -1683.1421 3127.835 0.9774945
D-B -304.74000 -2710.2288 2100.749 0.9999015
E-B 90.29333 -2315.1954 2495.782 1.0000000
F-B 2990.96667 585.4779 5396.455 0.0063515
G-B 4492.09333 2086.6046 6897.582 0.0000136
H-B 4932.27333 2526.7846 7337.762 0.0000021
D-C -1027.08667 -3432.5754 1378.402 0.8674060
E-C -632.05333 -3037.5421 1773.435 0.9895389
F-C 2268.62000 -136.8688 4674.109 0.0768891
G-C 3769.74667 1364.2579 6175.235 0.0002856
H-C 4209.92667 1804.4379 6615.415 0.0000452
E-D 395.03333 -2010.4554 2800.522 0.9994480
F-D 3295.70667 890.2179 5701.195 0.0019540
G-D 4796.83333 2391.3446 7202.322 0.0000037
H-D 5237.01333 2831.5246 7642.502 0.0000006
F-E 2900.67333 495.1846 5306.162 0.0089026
G-E 4401.80000 1996.3112 6807.289 0.0000200
H-E 4841.98000 2436.4912 7247.469 0.0000031
G-F 1501.12667 -904.3621 3906.615 0.4979139
H-F 1941.30667 -464.1821 4346.795 0.1934540
H-G 440.18000 -1965.3088 2845.669 0.9988857

## Sheet: UC29
		Cell counting at different IAA concentration and time point										Cell counting after IAA, 2,4-D, and glucose
Treatment	Treatment	Replicate	Timepoint	1	2	3	Average	Cells/mL			Treatment	replicate	time	1	2	3	average	cells/ml
0	0	1	0	3	3	1	2.33333	1868.53						32	24	24	26.6667	42666.7
0	0	2	0	3	3	0	2	1601.6						23	21	20	21.3333	34133.3
0	0	3	0	3	1	1	1.66667	1334.67						26	20	22	22.6667	36266.7
0	0	4	0	3	1	7	3.66667	2936.27						29	17	24	23.3333	37333.3
0	0	5	0	1	6	2	3	2402.4						22	33	21	25.3333	40533.3
0	0	6	0	0	2	1	1	800.8						42	26	32	33.3333	53333.3
0.001	0.001	1	0	3	4	2	3	2402.4						44	43	45	44	70400
0.001	0.001	2	0	1	2	1	1.33333	1067.73						59	52	71	60.6667	97066.7
0.001	0.001	3	0	2	4	1	2.33333	1868.53						52	54	52	52.6667	84266.7
0.001	0.001	4	0	2	3	2	2.33333	1868.53						50	52	45	49	78400
0.001	0.001	5	0	2	3	0	1.66667	1334.67						42	52	98	64	102400
0.001	0.001	6	0	4	3	3	3.33333	2669.33						49	65	60	58	92800
0.01	0.01	1	0	2	3	0	1.66667	1334.67						8	12	5	8.33333	13333.3
0.01	0.01	2	0	3	3	1	2.33333	1868.53						4	6	4	4.66667	7466.67
0.01	0.01	3	0	4	1	2	2.33333	1868.53						4	8	6	6	9600
0.01	0.01	4	0	2	4	2	2.66667	2135.47						9	5	5	6.33333	10133.3
0.01	0.01	5	0	4	0	3	2.33333	1868.53						8	6	10	8	12800
0.01	0.01	6	0	3	3	1	2.33333	1868.53						3	4	5	4	6400
0.1	0.1	1	0	1	5	4	3.33333	2669.33						28	22	24	24.6667	39466.7
0.1	0.1	2	0	5	2	2	3	2402.4						30	13	17	20	32000
0.1	0.1	3	0	3	3	1	2.33333	1868.53						17	22	17	18.6667	29866.7
0.1	0.1	4	0	3	2	3	2.66667	2135.47						23	24	49	32	51200
0.1	0.1	5	0	3	3	1	2.33333	1868.53						26	21	29	25.3333	40533.3
0.1	0.1	6	0	2	3	1	2	1601.6						21	23	33	25.6667	41066.7
1	1	1	0	2	3	0	1.66667	1334.67
1	1	2	0	1	3	5	3	2402.4
1	1	3	0	6	1	1	2.66667	2135.47
1	1	4	0	3	4	0	2.33333	1868.53
1	1	5	0	2	1	1	1.33333	1067.73
1	1	6	0	2	2	2	2	1601.6
10	10	1	0	2	4	0	2	1601.6
10	10	2	0	5	1	3	3	2402.4
10	10	3	0	1	1	1	1	800.8
10	10	4	0	2	1	2	1.66667	1334.67
10	10	5	0	2	3	1	2	1601.6
10	10	6	0	4	3	2	3	2402.4
100	100	1	0	1	2	1	1.33333	1067.73
100	100	2	0	4	2	3	3	2402.4
100	100	3	0	0	5	2	2.33333	1868.53
100	100	4	0	5	1	2	2.66667	2135.47
100	100	5	0	2	2	1	1.66667	1334.67
100	100	6	0	2	2	4	2.66667	2135.47
200	200	1	0	3	3	2	2.66667	2135.47
200	200	2	0	4	3	2	3	2402.4
200	200	3	0	3	3	5	3.66667	2936.27
200	200	4	0	3	4	3	3.33333	2669.33
200	200	5	0	4	1	3	2.66667	2135.47
200	200	6	0	4	1	2	2.33333	1868.53
0	0	1	24	13	10	8	10.3333	8274.93
0	0	2	24	12	12	8	10.6667	8541.87
0	0	3	24	5	6	7	6	4804.8
0	0	4	24	12	15	10	12.3333	9876.53
0	0	5	24	12	13	17	14	11211.2
0	0	6	24	11	10	14	11.6667	9342.67
0.001	0.001	1	24	18	10	21	16.3333	13079.7
0.001	0.001	2	24	9	13	12	11.3333	9075.73
0.001	0.001	3	24	15	11	13	13	10410.4
0.001	0.001	4	24	14	8	13	11.6667	9342.67
0.001	0.001	5	24	14	12	15	13.6667	10944.3
0.001	0.001	6	24	11	20	13	14.6667	11745.1
0.01	0.01	1	24	12	15	9	12	9609.6
0.01	0.01	2	24	10	20	15	15	12012
0.01	0.01	3	24	16	15	11	14	11211.2
0.01	0.01	4	24	17	18	14	16.3333	13079.7
0.01	0.01	5	24	10	15	13	12.6667	10143.5
0.01	0.01	6	24	18	23	23	21.3333	17083.7
0.1	0.1	1	24	15	19	26	20	16016
0.1	0.1	2	24	13	14	12	13	10410.4
0.1	0.1	3	24	14	16	16	15.3333	12278.9
0.1	0.1	4	24	9	15	18	14	11211.2
0.1	0.1	5	24	13	17	15	15	12012
0.1	0.1	6	24	20	15	17	17.3333	13880.5
1	1	1	24	13	12	18	14.3333	11478.1
1	1	2	24	22	12	20	18	14414.4
1	1	3	24	15	18	21	18	14414.4
1	1	4	24	14	15	16	15	12012
1	1	5	24	15	8	15	12.6667	10143.5
1	1	6	24	18	11	18	15.6667	12545.9
10	10	1	24	15	18	16	16.3333	13079.7
10	10	2	24	15	13	13	13.6667	10944.3
10	10	3	24	10	15	15	13.3333	10677.3
10	10	4	24	11	14	19	14.6667	11745.1
10	10	5	24	16	11	17	14.6667	11745.1
10	10	6	24	12	14	12	12.6667	10143.5
100	100	1	24	18	18	20	18.6667	14948.3
100	100	2	24	12	14	20	15.3333	12278.9
100	100	3	24	15	14	27	18.6667	14948.3
100	100	4	24	15	17	15	15.6667	12545.9
100	100	5	24	12	11	14	12.3333	9876.53
100	100	6	24	11	11	16	12.6667	10143.5
200	200	1	24	16	18	15	16.3333	13079.7
200	200	2	24	14	15	16	15	12012
200	200	3	24	11	10	16	12.3333	9876.53
200	200	4	24	14	14	16	14.6667	11745.1
200	200	5	24	16	11	14	13.6667	10944.3
200	200	6	24	17	17	16	16.6667	13346.7
0	0	1	48	69	76	78	74.3333	59526.1
0	0	2	48	76	83	66	75	60060
0	0	3	48	58	68	69	65	52052
0	0	4	48	67	62	72	67	53653.6
0	0	5	48	63	67	50	60	48048
0	0	6	48	57	71	78	68.6667	54988.3
0.001	0.001	1	48	46	58	49	51	40840.8
0.001	0.001	2	48	39	43	53	45	36036
0.001	0.001	3	48	50	59	58	55.6667	44577.9
0.001	0.001	4	48	54	45	55	51.3333	41107.7
0.001	0.001	5	48	62	47	48	52.3333	41908.5
0.001	0.001	6	48	45	62	75	60.6667	48581.9
0.01	0.01	1	48	53	67	51	57	45645.6
0.01	0.01	2	48	63	59	52	58	46446.4
0.01	0.01	3	48	57	61	59	59	47247.2
0.01	0.01	4	48	60	68	60	62.6667	50183.5
0.01	0.01	5	48	63	65	63	63.6667	50984.3
0.01	0.01	6	48	66	51	86	67.6667	54187.5
0.1	0.1	1	48	72	77	63	70.6667	56589.9
0.1	0.1	2	48	72	67	61	66.6667	53386.7
0.1	0.1	3	48	73	55	60	62.6667	50183.5
0.1	0.1	4	48	63	68	56	62.3333	49916.5
0.1	0.1	5	48	53	59	51	54.3333	43510.1
0.1	0.1	6	48	56	62	73	63.6667	50984.3
1	1	1	48	127	58	55	80	64064
1	1	2	48	61	63	50	58	46446.4
1	1	3	48	58	78	67	67.6667	54187.5
1	1	4	48	55	74	68	65.6667	52585.9
1	1	5	48	65	66	65	65.3333	52318.9
1	1	6	48	68	74	67	69.6667	55789.1
10	10	1	48	66	67	62	65	52052
10	10	2	48	61	56	67	61.3333	49115.7
10	10	3	48	46	43	49	46	36836.8
10	10	4	48	45	62	57	54.6667	43777.1
10	10	5	48	46	62	43	50.3333	40306.9
10	10	6	48	60	65	83	69.3333	55522.1
100	100	1	48	75	69	91	78.3333	62729.3
100	100	2	48	68	74	72	71.3333	57123.7
100	100	3	48	90	99	83	90.6667	72605.9
100	100	4	48	99	84	87	90	72072
100	100	5	48	85	79	101	88.3333	70737.3
100	100	6	48	104	91	100	98.3333	78745.3
200	200	1	48	121	114	130	121.667	97430.7
200	200	2	48	105	134	116	118.333	94761.3
200	200	3	48	114	120	115	116.333	93159.7
200	200	4	48	147	127	126	133.333	106773
200	200	5	48	153	144	134	143.667	115048
200	200	6	48	133	144	146	141	112913
0	0	1	72	31	25	29	28.3333	45333.3
0	0	2	72	33	32	29	31.3333	50133.3
0	0	3	72	46	38	31	38.3333	61333.3
0	0	4	72	32	33	33	32.6667	52266.7
0	0	5	72	43	32	31	35.3333	56533.3
0	0	6	72	35	29	36	33.3333	53333.3
0.001	0.001	1	72	21	24	33	26	41600
0.001	0.001	2	72	31	23	24	26	41600
0.001	0.001	3	72	28	24	29	27	43200
0.001	0.001	4	72	35	27	42	34.6667	55466.7
0.001	0.001	5	72	27	28	23	26	41600
0.001	0.001	6	72	30	28	32	30	48000
0.01	0.01	1	72	31	28	21	26.6667	42666.7
0.01	0.01	2	72	26	26	29	27	43200
0.01	0.01	3	72	26	28	23	25.6667	41066.7
0.01	0.01	4	72	27	28	26	27	43200
0.01	0.01	5	72	25	27	26	26	41600
0.01	0.01	6	72	37	35	27	33	52800
0.1	0.1	1	72	22	30	39	30.3333	48533.3
0.1	0.1	2	72	22	31	31	28	44800
0.1	0.1	3	72	26	39	27	30.6667	49066.7
0.1	0.1	4	72	26	21	25	24	38400
0.1	0.1	5	72	29	26	27	27.3333	43733.3
0.1	0.1	6	72	36	26	32	31.3333	50133.3
1	1	1	72	21	28	25	24.6667	39466.7
1	1	2	72	27	19	23	23	36800
1	1	3	72	26	27	26	26.3333	42133.3
1	1	4	72	27	25	20	24	38400
1	1	5	72	32	27	26	28.3333	45333.3
1	1	6	72	24	26	26	25.3333	40533.3
10	10	1	72	25	22	15	20.6667	33066.7
10	10	2	72	27	22	19	22.6667	36266.7
10	10	3	72	23	20	31	24.6667	39466.7
10	10	4	72	28	22	23	24.3333	38933.3
10	10	5	72	26	26	30	27.3333	43733.3
10	10	6	72	30	34	21	28.3333	45333.3
100	100	1	72	27	32	26	28.3333	45333.3
100	100	2	72	39	29	37	35	56000
100	100	3	72	26	40	42	36	57600
100	100	4	72	28	43	36	35.6667	57066.7
100	100	5	72	39	28	35	34	54400
100	100	6	72	33	44	44	40.3333	64533.3
200	200	1	72	50	46	65	53.6667	85866.7
200	200	2	72	54	48	55	52.3333	83733.3
200	200	3	72	52	61	49	54	86400
200	200	4	72	69	52	51	57.3333	91733.3
200	200	5	72	64	68	66	66	105600
200	200	6	72	65	65	70	66.6667	106667
0	0	1	96	34	34	39	35.6667	57066.7
0	0	2	96	33	37	23	31	49600
0	0	3	96	31	29	38	32.6667	52266.7
0	0	4	96	40	29	40	36.3333	58133.3
0	0	5	96	28	28	33	29.6667	47466.7
0	0	6	96	40	32	32	34.6667	55466.7
0.001	0.001	1	96	25	27	21	24.3333	38933.3
0.001	0.001	2	96	31	22	17	23.3333	37333.3
0.001	0.001	3	96	32	28	24	28	44800
0.001	0.001	4	96	21	30	30	27	43200
0.001	0.001	5	96	26	29	24	26.3333	42133.3
0.001	0.001	6	96	22	24	34	26.6667	42666.7
0.01	0.01	1	96	24	23	18	21.6667	34666.7
0.01	0.01	2	96	19	18	18	18.3333	29333.3
0.01	0.01	3	96	24	22	25	23.6667	37866.7
0.01	0.01	4	96	30	21	26	25.6667	41066.7
0.01	0.01	5	96	24	19	14	19	30400
0.01	0.01	6	96	22	17	26	21.6667	34666.7
0.1	0.1	1	96	20	30	25	25	40000
0.1	0.1	2	96	16	19	16	17	27200
0.1	0.1	3	96	21	29	43	31	49600
0.1	0.1	4	96	25	36	45	35.3333	56533.3
0.1	0.1	5	96	24	18	32	24.6667	39466.7
0.1	0.1	6	96	15	21	26	20.6667	33066.7
1	1	1	96	13	17	17	15.6667	25066.7
1	1	2	96	19	22	35	25.3333	40533.3
1	1	3	96	16	23	26	21.6667	34666.7
1	1	4	96	16	21	15	17.3333	27733.3
1	1	5	96	15	15	15	15	24000
1	1	6	96	22	19	17	19.3333	30933.3
10	10	1	96	24	35	34	31	49600
10	10	2	96	15	31	30	25.3333	40533.3
10	10	3	96	33	19	19	23.6667	37866.7
10	10	4	96	19	15	25	19.6667	31466.7
10	10	5	96	18	18	25	20.3333	32533.3
10	10	6	96	17	24	24	21.6667	34666.7
100	100	1	96	21	24	26	23.6667	37866.7
100	100	2	96	32	35	40	35.6667	57066.7
100	100	3	96	24	26	31	27	43200
100	100	4	96	40	28	40	36	57600
100	100	5	96	39	42	38	39.6667	63466.7
100	100	6	96	27	44	22	31	49600
200	200	1	96	50	55	71	58.6667	93866.7
200	200	2	96	56	56	49	53.6667	85866.7
200	200	3	96	55	40	53	49.3333	78933.3
200	200	4	96	47	54	43	48	76800
200	200	5	96	72	54	39	55	88000
200	200	6	96	89	81	48	72.6667	116267
0	0	1	120	25	16	19	20	32000
0	0	2	120	20	13	16	16.3333	26133.3
0	0	3	120	15	18	13	15.3333	24533.3
0	0	4	120	14	22	20	18.6667	29866.7
0	0	5	120	20	17	16	17.6667	28266.7
0	0	6	120	11	11	15	12.3333	19733.3
0.001	0.001	1	120	13	6	14	11	17600
0.001	0.001	2	120	13	10	12	11.6667	18666.7
0.001	0.001	3	120	23	14	19	18.6667	29866.7
0.001	0.001	4	120	15	19	15	16.3333	26133.3
0.001	0.001	5	120	17	19	13	16.3333	26133.3
0.001	0.001	6	120	20	13	13	15.3333	24533.3
0.01	0.01	1	120	14	22	12	16	25600
0.01	0.01	2	120	16	11	15	14	22400
0.01	0.01	3	120	12	13	13	12.6667	20266.7
0.01	0.01	4	120	10	9	15	11.3333	18133.3
0.01	0.01	5	120	10	18	17	15	24000
0.01	0.01	6	120	14	14	14	14	22400
0.1	0.1	1	120	9	20	9	12.6667	20266.7
0.1	0.1	2	120	18	12	12	14	22400
0.1	0.1	3	120	10	8	14	10.6667	17066.7
0.1	0.1	4	120	16	13	13	14	22400
0.1	0.1	5	120	19	16	11	15.3333	24533.3
0.1	0.1	6	120	17	14	19	16.6667	26666.7
1	1	1	120	14	17	13	14.6667	23466.7
1	1	2	120	16	17	13	15.3333	24533.3
1	1	3	120	12	11	8	10.3333	16533.3
1	1	4	120	15	16	9	13.3333	21333.3
1	1	5	120	15	11	10	12	19200
1	1	6	120	15	13	18	15.3333	24533.3
10	10	1	120	20	26	14	20	32000
10	10	2	120	15	26	12	17.6667	28266.7
10	10	3	120	11	13	16	13.3333	21333.3
10	10	4	120	15	22	19	18.6667	29866.7
10	10	5	120	22	15	17	18	28800
10	10	6	120	22	25	14	20.3333	32533.3
100	100	1	120	23	22	31	25.3333	40533.3
100	100	2	120	36	24	33	31	49600
100	100	3	120	31	29	26	28.6667	45866.7
100	100	4	120	62	33	43	46	73600
100	100	5	120	28	22	27	25.6667	41066.7
100	100	6	120	31	45	21	32.3333	51733.3
200	200	1	120	40	47	33	40	64000
200	200	2	120	34	37	37	36	57600
200	200	3	120	61	47	81	63	100800
200	200	4	120	47	34	45	42	67200
200	200	5	120	49	42	59	50	80000
200	200	6	120	54	42	58	51.3333	82133.3
Statistical analysis of one-way Anova at different timepoint with different IAA concentation
Timepoint: 0 Df Sum Sq Mean Sq F value Pr(>F)
Treatment 7 2012909 287558 1.028 0.427
Residuals 40 11186784 279670
Tukey multiple comparisons of means
95% family-wise confidence level
Fit: aov(formula = average ~ Treatment, data = subset_data)
$Treatment
diff lwr upr p adj
B-A 4.448889e+01 -931.4821 1020.4598 0.9999999
C-A -1.666665e-07 -975.9710 975.9710 1.0000000
D-A 2.669333e+02 -709.0376 1242.9043 0.9867768
E-A -8.897778e+01 -1064.9487 886.9932 0.9999895
F-A -1.334667e+02 -1109.4376 842.5043 0.9998355
G-A 4.547474e-13 -975.9710 975.9710 1.0000000
H-A 5.338667e+02 -442.1043 1509.8376 0.6566480
C-B -4.448889e+01 -1020.4598 931.4821 0.9999999
D-B 2.224444e+02 -753.5265 1198.4154 0.9955562
E-B -1.334667e+02 -1109.4376 842.5043 0.9998355
F-B -1.779556e+02 -1153.9265 798.0154 0.9989111
G-B -4.448889e+01 -1020.4598 931.4821 0.9999999
H-B 4.893778e+02 -486.5932 1465.3487 0.7458253
D-C 2.669333e+02 -709.0376 1242.9043 0.9867768
E-C -8.897778e+01 -1064.9487 886.9932 0.9999895
F-C -1.334667e+02 -1109.4376 842.5043 0.9998355
G-C 1.666670e-07 -975.9710 975.9710 1.0000000
H-C 5.338667e+02 -442.1043 1509.8376 0.6566480
E-D -3.559111e+02 -1331.8821 620.0599 0.9369453
F-D -4.004000e+02 -1376.3710 575.5710 0.8891566
G-D -2.669333e+02 -1242.9043 709.0376 0.9867768
H-D 2.669333e+02 -709.0376 1242.9043 0.9867768
F-E -4.448889e+01 -1020.4598 931.4821 0.9999999
G-E 8.897778e+01 -886.9932 1064.9487 0.9999895
H-E 6.228444e+02 -353.1265 1598.8154 0.4693712
G-F 1.334667e+02 -842.5043 1109.4376 0.9998355
H-F 6.673333e+02 -308.6376 1643.3043 0.3815579
H-G 5.338667e+02 -442.1043 1509.8376 0.6566480
Timepoint: 24 Df Sum Sq Mean Sq F value Pr(>F)
Treatment 7 73788838 10541263 2.92 0.0145 *
Residuals 40 144383148 3609579
---
Signif. codes: 0 ‘***’ 0.001 ‘**’ 0.01 ‘*’ 0.05 ‘.’ 0.1 ‘ ’ 1
Tukey multiple comparisons of means
95% family-wise confidence level
Fit: aov(formula = average ~ Treatment, data = subset_data)
$Treatment
diff lwr upr p adj
B-A 2090.97778 -1415.269278 5597.225 0.5548512
C-A 3514.62222 8.375166 7020.869 0.0490800
D-A 3959.51111 453.264054 7465.758 0.0173806
E-A 3826.04444 319.797389 7332.292 0.0239690
F-A 2713.82222 -792.424833 6220.069 0.2358184
G-A 3781.55556 275.308501 7287.803 0.0266316
H-A 3158.71111 -347.535944 6664.958 0.1041398
C-B 1423.64444 -2082.602613 4929.891 0.8942995
D-B 1868.53333 -1637.713724 5374.780 0.6850028
E-B 1735.06667 -1771.180389 5241.314 0.7579625
F-B 622.84445 -2883.402611 4129.092 0.9990799
G-B 1690.57778 -1815.669277 5196.825 0.7807151
H-B 1067.73333 -2438.513722 4573.980 0.9756732
D-C 444.88889 -3061.358168 3951.136 0.9999004
E-C 311.42222 -3194.824833 3817.669 0.9999912
F-C -800.80000 -4307.047054 2705.447 0.9954995
G-C 266.93334 -3239.313720 3773.180 0.9999970
H-C -355.91111 -3862.158165 3150.336 0.9999781
E-D -133.46666 -3639.713721 3372.780 1.0000000
F-D -1245.68889 -4751.935943 2260.558 0.9447266
G-D -177.95555 -3684.202609 3328.292 0.9999998
H-D -800.80000 -4307.047054 2705.447 0.9954995
F-E -1112.22222 -4618.469278 2394.025 0.9695649
G-E -44.48889 -3550.735944 3461.758 1.0000000
H-E -667.33333 -4173.580389 2838.914 0.9985661
G-F 1067.73333 -2438.513722 4573.980 0.9756732
H-F 444.88889 -3061.358167 3951.136 0.9999004
H-G -622.84444 -4129.091501 2883.403 0.9990799
Timepoint: 48 Df Sum Sq Mean Sq F value Pr(>F)
Treatment 7 1.631e+10 2.330e+09 61.43 <2e-16 ***
Residuals 40 1.517e+09 3.792e+07
---
Signif. codes: 0 ‘***’ 0.001 ‘**’ 0.01 ‘*’ 0.05 ‘.’ 0.1 ‘ ’ 1
Tukey multiple comparisons of means
95% family-wise confidence level
Fit: aov(formula = average ~ Treatment, data = subset_data)
$Treatment
diff lwr upr p adj
B-A -12545.8667 -23910.8316 -1180.902 0.0215509
C-A -5605.6000 -16970.5650 5759.365 0.7609082
D-A -3959.5111 -15324.4761 7405.454 0.9499937
E-A -489.3778 -11854.3427 10875.587 0.9999999
F-A -8452.8889 -19817.8538 2912.076 0.2798668
G-A 14280.9333 2915.9684 25645.898 0.0056335
H-A 48626.3556 37261.3906 59991.321 0.0000000
C-B 6940.2667 -4424.6983 18305.232 0.5252835
D-B 8586.3556 -2778.6094 19951.321 0.2621571
E-B 12056.4889 691.5239 23421.454 0.0307915
F-B 4092.9778 -7271.9872 15457.943 0.9407855
G-B 26826.8000 15461.8350 38191.765 0.0000001
H-B 61172.2222 49807.2573 72537.187 0.0000000
D-C 1646.0889 -9718.8761 13011.054 0.9997589
E-C 5116.2222 -6248.7427 16481.187 0.8336096
F-C -2847.2889 -14212.2538 8517.676 0.9921141
G-C 19886.5333 8521.5684 31251.498 0.0000453
H-C 54231.9556 42866.9906 65596.921 0.0000000
E-D 3470.1333 -7894.8316 14835.098 0.9753114
F-D -4493.3778 -15858.3427 6871.587 0.9066219
G-D 18240.4444 6875.4795 29605.409 0.0001957
H-D 52585.8667 41220.9017 63950.832 0.0000000
F-E -7963.5111 -19328.4761 3401.454 0.3510479
G-E 14770.3111 3405.3462 26135.276 0.0037896
H-E 49115.7333 37750.7684 60480.698 0.0000000
G-F 22733.8222 11368.8573 34098.787 0.0000035
H-F 57079.2444 45714.2795 68444.209 0.0000000
H-G 34345.4222 22980.4573 45710.387 0.0000000
Timepoint: 72 Df Sum Sq Mean Sq F value Pr(>F)
Treatment 7 1.297e+10 1.853e+09 54.26 <2e-16 ***
Residuals 40 1.366e+09 3.415e+07
---
Signif. codes: 0 ‘***’ 0.001 ‘**’ 0.01 ‘*’ 0.05 ‘.’ 0.1 ‘ ’ 1
Tukey multiple comparisons of means
95% family-wise confidence level
Fit: aov(formula = average ~ Treatment, data = subset_data)
$Treatment
diff lwr upr p adj
B-A -7911.1111 -18696.0248 2873.803 0.2959066
C-A -9066.6667 -19851.5804 1718.247 0.1563785
D-A -7377.7778 -18162.6915 3407.136 0.3809704
E-A -12711.1111 -23496.0248 -1926.197 0.0113322
F-A -13688.8889 -24473.8026 -2903.975 0.0050160
G-A 2666.6667 -8118.2470 13451.580 0.9927116
H-A 40177.7778 29392.8641 50962.691 0.0000000
C-B -1155.5556 -11940.4693 9629.358 0.9999683
D-B 533.3333 -10251.5804 11318.247 0.9999998
E-B -4800.0000 -15584.9137 5984.914 0.8414007
F-B -5777.7778 -16562.6915 5007.136 0.6793904
G-B 10577.7778 -207.1359 21362.691 0.0579687
H-B 48088.8889 37303.9752 58873.803 0.0000000
D-C 1688.8889 -9096.0248 12473.803 0.9995960
E-C -3644.4444 -14429.3582 7140.469 0.9573345
F-C -4622.2222 -15407.1359 6162.691 0.8651997
G-C 11733.3333 948.4196 22518.247 0.0246305
H-C 49244.4444 38459.5307 60029.358 0.0000000
E-D -5333.3333 -16118.2470 5451.580 0.7585695
F-D -6311.1111 -17096.0248 4473.803 0.5780329
G-D 10044.4444 -740.4693 20829.358 0.0837877
H-D 47555.5556 36770.6418 58340.469 0.0000000
F-E -977.7778 -11762.6915 9807.136 0.9999899
G-E 15377.7778 4592.8641 26162.691 0.0011443
H-E 52888.8889 42103.9752 63673.803 0.0000000
G-F 16355.5556 5570.6418 27140.469 0.0004718
H-F 53866.6667 43081.7530 64651.580 0.0000000
H-G 37511.1111 26726.1974 48296.025 0.0000000
Timepoint: 96 Df Sum Sq Mean Sq F value Pr(>F)
Treatment 7 1.488e+10 2.125e+09 31.31 2.62e-14 ***
Residuals 40 2.715e+09 6.787e+07
---
Signif. codes: 0 ‘***’ 0.001 ‘**’ 0.01 ‘*’ 0.05 ‘.’ 0.1 ‘ ’ 1
Tukey multiple comparisons of means
95% family-wise confidence level
Fit: aov(formula = average ~ Treatment, data = subset_data)
$Treatment
diff lwr upr p adj
B-A -11822.2222 -27026.017 3381.5724 0.2309262
C-A -18666.6667 -33870.461 -3462.8720 0.0073155
D-A -12355.5556 -27559.350 2848.2391 0.1868300
E-A -22844.4444 -38048.239 -7640.6498 0.0005415
F-A -15555.5556 -30759.350 -351.7609 0.0417009
G-A -1866.6667 -17070.461 13337.1280 0.9999202
H-A 36622.2222 21418.428 51826.0169 0.0000001
C-B -6844.4444 -22048.239 8359.3502 0.8336018
D-B -533.3333 -15737.128 14670.4613 1.0000000
E-B -11022.2222 -26226.017 4181.5724 0.3097690
F-B -3733.3333 -18937.128 11470.4613 0.9930087
G-B 9955.5556 -5248.239 25159.3502 0.4364938
H-B 48444.4445 33240.650 63648.2391 0.0000000
D-C 6311.1111 -8892.684 21514.9058 0.8830866
E-C -4177.7778 -19381.572 11026.0169 0.9864142
F-C 3111.1111 -12092.684 18314.9058 0.9977288
G-C 16800.0000 1596.205 32003.7947 0.0213560
H-C 55288.8889 40085.094 70492.6836 0.0000000
E-D -10488.8889 -25692.684 4714.9058 0.3703823
F-D -3200.0000 -18403.795 12003.7947 0.9972890
G-D 10488.8889 -4714.906 25692.6835 0.3703823
H-D 48977.7778 33773.983 64181.5724 0.0000000
F-E 7288.8889 -7914.906 22492.6835 0.7855216
G-E 20977.7778 5773.983 36181.5724 0.0017815
H-E 59466.6667 44262.872 74670.4613 0.0000000
G-F 13688.8889 -1514.906 28892.6835 0.1045208
H-F 52177.7778 36973.983 67381.5724 0.0000000
H-G 38488.8889 23285.094 53692.6836 0.0000000
Timepoint: 120 Df Sum Sq Mean Sq F value Pr(>F)
Treatment 7 1.554e+10 2.220e+09 36.96 1.62e-15 ***
Residuals 40 2.403e+09 6.007e+07
---
Signif. codes: 0 ‘***’ 0.001 ‘**’ 0.01 ‘*’ 0.05 ‘.’ 0.1 ‘ ’ 1
Tukey multiple comparisons of means
95% family-wise confidence level
Fit: aov(formula = average ~ Treatment, data = subset_data)
$Treatment
diff lwr upr p adj
B-A -2933.33333 -17236.426 11369.759 0.9976967
C-A -4622.22222 -18925.315 9680.870 0.9663480
D-A -4533.33333 -18836.426 9769.759 0.9697022
E-A -5155.55556 -19458.648 9147.537 0.9405277
F-A 2044.44444 -12258.648 16347.537 0.9997792
G-A 23644.44444 9341.352 37947.537 0.0001207
H-A 48533.33333 34230.241 62836.426 0.0000000
C-B -1688.88889 -15991.981 12614.204 0.9999387
D-B -1600.00000 -15903.093 12703.093 0.9999575
E-B -2222.22222 -16525.315 12080.870 0.9996164
F-B 4977.77778 -9325.315 19280.870 0.9502706
G-B 26577.77778 12274.685 40880.870 0.0000150
H-B 51466.66667 37163.574 65769.759 0.0000000
D-C 88.88889 -14214.204 14391.981 1.0000000
E-C -533.33334 -14836.426 13769.759 1.0000000
F-C 6666.66667 -7636.426 20969.759 0.8081284
G-C 28266.66667 13963.574 42569.759 0.0000045
H-C 53155.55555 38852.463 67458.648 0.0000000
E-D -622.22222 -14925.315 13680.870 0.9999999
F-D 6577.77778 -7725.315 20880.870 0.8182826
G-D 28177.77778 13874.685 42480.870 0.0000048
H-D 53066.66667 38763.574 67369.759 0.0000000
F-E 7200.00000 -7103.093 21503.093 0.7421636
G-E 28800.00000 14496.907 43103.093 0.0000031
H-E 53688.88889 39385.796 67991.981 0.0000000
G-F 21600.00000 7296.907 35903.093 0.0005023
H-F 46488.88889 32185.796 60791.981 0.0000000
H-G 24888.88889 10585.796 39191.981 0.0000500

## Sheet: UC48
	Cell counting at different IAA concentration and time point										Cell counting after IAA, 2,4-D, and glucose
Treatment	Replicate	Timepoint	1	2	3	average	Cells/mL				Treatment	replicate	time	1	2	3	average	cells/ml
0	1	0	1	2	2	1.66667	1334.67				Control	1	72	9	8	8	8.33333	6673.33
0	2	0	1	1	3	1.66667	1334.67				Control	2	72	15	11	12	12.6667	10143.5
0	3	0	1	2	1	1.33333	1067.73				Control	3	72	4	4	4	4	3203.2
0	4	0	2	1	1	1.33333	1067.73				Control	4	72	3	5	4	4	3203.2
0	5	0	1	1	4	2	1601.6				Control	5	72	4	2	4	3.33333	2669.33
0	6	0	1	2	1	1.33333	1067.73				Control	6	72	6	4	5	5	4004
0.001	1	0	3	2	2	2.33333	1868.53				IAA	1	72	61	24	60	48.3333	38705.3
0.001	2	0	2	1	2	1.66667	1334.67				IAA	2	72	38	29	31	32.6667	26159.5
0.001	3	0	4	1	1	2	1601.6				IAA	3	72	72	36	30	46	36836.8
0.001	4	0	3	2	3	2.66667	2135.47				IAA	4	72	43	46	39	42.6667	34167.5
0.001	5	0	1	2	1	1.33333	1067.73				IAA	5	72	53	78	55	62	49649.6
0.001	6	0	1	1	2	1.33333	1067.73				IAA	6	72	37	47	48	44	35235.2
0.01	1	0	2	1	3	2	1601.6				24D	1	72	41	39	37	39	31231.2
0.01	2	0	1	3	2	2	1601.6				24D	2	72	28	30	17	25	20020
0.01	3	0	1	2	1	1.33333	1067.73				24D	3	72	27	42	33	34	27227.2
0.01	4	0	1	1	2	1.33333	1067.73				24D	4	72	40	29	59	42.6667	34167.5
0.01	5	0	2	1	1	1.33333	1067.73				24D	5	72	27	68	43	46	36836.8
0.01	6	0	1	1	4	2	1601.6				24D	6	72	47	41	39	42.3333	33900.5
0.1	1	0	1	2	1	1.33333	1067.73				Glucose	1	72	3	7	4	4.66667	3737.07
0.1	2	0	1	1	2	1.33333	1067.73				Glucose	2	72	5	3	3	3.66667	2936.27
0.1	3	0	2	2	1	1.66667	1334.67				Glucose	3	72	11	9	3	7.66667	6139.47
0.1	4	0	1	2	4	2.33333	1868.53				Glucose	4	72	3	5	3	3.66667	2936.27
0.1	5	0	1	1	2	1.33333	1067.73				Glucose	5	72	4	5	3	4	3203.2
0.1	6	0	1	2	2	1.66667	1334.67				Glucose	6	72	3	5	5	4.33333	3470.13
1	1	0	3	1	1	1.66667	1334.67
1	2	0	3	1	1	1.66667	1334.67
1	3	0	4	1	3	2.66667	2135.47
1	4	0	1	2	2	1.66667	1334.67
1	5	0	1	1	1	1	800.8
1	6	0	1	3	2	2	1601.6
10	1	0	3	2	1	2	1601.6
10	2	0	1	2	1	1.33333	1067.73
10	3	0	5	3	3	3.66667	2936.27
10	4	0	0	2	1	1	800.8
10	5	0	2	1	2	1.66667	1334.67
10	6	0	1	1	1	1	800.8
100	1	0	3	2	1	2	1601.6
100	2	0	1	2	1	1.33333	1067.73
100	3	0	1	3	2	2	1601.6
100	4	0	1	3	2	2	1601.6
100	5	0	1	3	2	2	1601.6
100	6	0	1	1	1	1	800.8
200	1	0	1	3	1	1.66667	1334.67
200	2	0	1	1	4	2	1601.6
200	3	0	2	2	4	2.66667	2135.47
200	4	0	1	1	1	1	800.8
200	5	0	1	3	2	2	1601.6
200	6	0	1	2	2	1.66667	1334.67
0	1	24	2	2	2	2	1601.6
0	2	24	3	3	5	3.66667	2936.27
0	3	24	3	3	4	3.33333	2669.33
0	4	24	2	5	3	3.33333	2669.33
0	5	24	3	4	2	3	2402.4
0	6	24	3	2	4	3	2402.4
0.001	1	24	2	2	5	3	2402.4
0.001	2	24	1	2	2	1.66667	1334.67
0.001	3	24	2	3	4	3	2402.4
0.001	4	24	3	3	2	2.66667	2135.47
0.001	5	24	3	2	3	2.66667	2135.47
0.001	6	24	5	1	3	3	2402.4
0.01	1	24	2	3	5	3.33333	2669.33
0.01	2	24	2	5	4	3.66667	2936.27
0.01	3	24	3	4	3	3.33333	2669.33
0.01	4	24	6	1	4	3.66667	2936.27
0.01	5	24	1	4	5	3.33333	2669.33
0.01	6	24	3	4	3	3.33333	2669.33
0.1	1	24	2	3	3	2.66667	2135.47
0.1	2	24	3	7	4	4.66667	3737.07
0.1	3	24	3	5	5	4.33333	3470.13
0.1	4	24	3	4	3	3.33333	2669.33
0.1	5	24	1	2	3	2	1601.6
0.1	6	24	4	5	3	4	3203.2
1	1	24	6	5	5	5.33333	4270.93
1	2	24	3	2	4	3	2402.4
1	3	24	5	3	6	4.66667	3737.07
1	4	24	2	3	3	2.66667	2135.47
1	5	24	3	3	2	2.66667	2135.47
1	6	24	3	5	3	3.66667	2936.27
10	1	24	2	1	2	1.66667	1334.67
10	2	24	10	4	5	6.33333	5071.73
10	3	24	3	7	6	5.33333	4270.93
10	4	24	6	7	5	6	4804.8
10	5	24	5	4	4	4.33333	3470.13
10	6	24	3	4	7	4.66667	3737.07
100	1	24	5	7	5	5.66667	4537.87
100	2	24	5	5	8	6	4804.8
100	3	24	6	7	6	6.33333	5071.73
100	4	24	9	6	6	7	5605.6
100	5	24	4	6	9	6.33333	5071.73
100	6	24	4	8	2	4.66667	3737.07
200	1	24	5	2	7	4.66667	3737.07
200	2	24	5	10	7	7.33333	5872.53
200	3	24	3	13	5	7	5605.6
200	4	24	10	14	5	9.66667	7741.07
200	5	24	3	7	14	8	6406.4
200	6	24	4	26	6	12	9609.6
0	1	48	8	7	5	6.66667	5338.67
0	2	48	4	6	3	4.33333	3470.13
0	3	48	6	5	4	5	4004
0	4	48	1	2	3	2	1601.6
0	5	48	2	3	3	2.66667	2135.47
0	6	48	3	3	3	3	2402.4
0.001	1	48	4	4	4	4	3203.2
0.001	2	48	3	5	4	4	3203.2
0.001	3	48	3	4	2	3	2402.4
0.001	4	48	3	3	3	3	2402.4
0.001	5	48	7	2	4	4.33333	3470.13
0.001	6	48	6	4	4	4.66667	3737.07
0.01	1	48	3	3	11	5.66667	4537.87
0.01	2	48	5	10	19	11.3333	9075.73
0.01	3	48	4	7	5	5.33333	4270.93
0.01	4	48	5	4	4	4.33333	3470.13
0.01	5	48	4	4	17	8.33333	6673.33
0.01	6	48	6	8	9	7.66667	6139.47
0.1	1	48	7	6	4	5.66667	4537.87
0.1	2	48	5	5	6	5.33333	4270.93
0.1	3	48	6	10	6	7.33333	5872.53
0.1	4	48	4	9	7	6.66667	5338.67
0.1	5	48	7	5	6	6	4804.8
0.1	6	48	5	4	9	6	4804.8
1	1	48	7	11	13	10.3333	8274.93
1	2	48	12	26	12	16.6667	13346.7
1	3	48	13	8	10	10.3333	8274.93
1	4	48	24	10	9	14.3333	11478.1
1	5	48	41	11	28	26.6667	21354.7
1	6	48	14	13	33	20	16016
10	1	48	12	14	13	13	10410.4
10	2	48	14	26	16	18.6667	14948.3
10	3	48	31	8	13	17.3333	13880.5
10	4	48	12	24	13	16.3333	13079.7
10	5	48	29	36	14	26.3333	21087.7
10	6	48	35	21	39	31.6667	25358.7
100	1	48	27	20	11	19.3333	15482.1
100	2	48	16	33	21	23.3333	18685.3
100	3	48	26	39	20	28.3333	22689.3
100	4	48	22	13	40	25	20020
100	5	48	30	24	23	25.6667	20553.9
100	6	48	40	24	28	30.6667	24557.9
200	1	48	47	9	10	22	17617.6
200	2	48	18	18	39	25	20020
200	3	48	19	31	25	25	20020
200	4	48	15	38	32	28.3333	22689.3
200	5	48	18	15	25	19.3333	15482.1
200	6	48	20	18	23	20.3333	16282.9
0	1	72	5	5	6	5.33333	4270.93
0	2	72	5	6	5	5.33333	4270.93
0	3	72	3	6	4	4.33333	3470.13
0	4	72	4	5	4	4.33333	3470.13
0	5	72	9	4	7	6.66667	5338.67
0	6	72	7	4	4	5	4004
0.001	1	72	4	3	3	3.33333	2669.33
0.001	2	72	3	4	3	3.33333	2669.33
0.001	3	72	4	8	3	5	4004
0.001	4	72	4	3	6	4.33333	3470.13
0.001	5	72	4	6	7	5.66667	4537.87
0.001	6	72	5	6	4	5	4004
0.01	1	72	12	6	9	9	7207.2
0.01	2	72	9	16	22	15.6667	12545.9
0.01	3	72	24	4	8	12	9609.6
0.01	4	72	16	12	17	15	12012
0.01	5	72	5	10	23	12.6667	10143.5
0.01	6	72	9	19	14	14	11211.2
0.1	1	72	18	5	6	9.66667	7741.07
0.1	2	72	6	6	5	5.66667	4537.87
0.1	3	72	16	17	23	18.6667	14948.3
0.1	4	72	22	42	25	29.6667	23757.1
0.1	5	72	6	14	13	11	8808.8
0.1	6	72	12	12	12	12	9609.6
1	1	72	20	27	12	19.6667	15749.1
1	2	72	6	11	36	17.6667	14147.5
1	3	72	10	13	33	18.6667	14948.3
1	4	72	5	6	18	9.66667	7741.07
1	5	72	6	36	18	20	16016
1	6	72	14	26	47	29	23223.2
10	1	72	8	24	17	16.3333	13079.7
10	2	72	21	30	38	29.6667	23757.1
10	3	72	59	44	47	50	40040
10	4	72	48	28	30	35.3333	28294.9
10	5	72	57	61	28	48.6667	38972.3
10	6	72	47	41	33	40.3333	32298.9
100	1	72	56	58	25	46.3333	37103.7
100	2	72	47	68	33	49.3333	39506.1
100	3	72	51	29	53	44.3333	35502.1
100	4	72	113	60	47	73.3333	58725.3
100	5	72	51	44	61	52	41641.6
100	6	72	77	76	31	61.3333	49115.7
200	1	72	39	64	111	71.3333	57123.7
200	2	72	67	65	56	62.6667	50183.5
200	3	72	54	53	48	51.6667	41374.7
200	4	72	97	54	84	78.3333	62729.3
200	5	72	63	64	42	56.3333	45111.7
200	6	72	61	46	55	54	43243.2
0	1	96	21	6	3	10	8008
0	2	96	5	10	23	12.6667	10143.5
0	3	96	16	13	11	13.3333	10677.3
0	4	96	18	15	3	12	9609.6
0	5	96	3	2	3	2.66667	2135.47
0	6	96	6	5	5	5.33333	4270.93
0.001	1	96	3	14	9	8.66667	6940.27
0.001	2	96	16	8	5	9.66667	7741.07
0.001	3	96	4	9	20	11	8808.8
0.001	4	96	5	6	3	4.66667	3737.07
0.001	5	96	15	4	4	7.66667	6139.47
0.001	6	96	7	7	9	7.66667	6139.47
0.01	1	96	12	16	12	13.3333	10677.3
0.01	2	96	18	20	20	19.3333	15482.1
0.01	3	96	19	18	17	18	14414.4
0.01	4	96	10	5	4	6.33333	5071.73
0.01	5	96	4	18	18	13.3333	10677.3
0.01	6	96	5	8	6	6.33333	5071.73
0.1	1	96	26	7	13	15.3333	12278.9
0.1	2	96	10	6	31	15.6667	12545.9
0.1	3	96	8	19	18	15	12012
0.1	4	96	26	20	16	20.6667	16549.9
0.1	5	96	31	14	19	21.3333	17083.7
0.1	6	96	11	17	9	12.3333	9876.53
1	1	96	32	47	29	36	28828.8
1	2	96	15	37	36	29.3333	23490.1
1	3	96	20	14	32	22	17617.6
1	4	96	38	22	37	32.3333	25892.5
1	5	96	33	21	35	29.6667	23757.1
1	6	96	24	29	52	35	28028
10	1	96	25	46	36	35.6667	28561.9
10	2	96	37	30	51	39.3333	31498.1
10	3	96	32	20	36	29.3333	23490.1
10	4	96	39	23	72	44.6667	35769.1
10	5	96	50	39	43	44	35235.2
10	6	96	26	39	29	31.3333	25091.7
100	1	96	51	26	51	42.6667	34167.5
100	2	96	25	35	43	34.3333	27494.1
100	3	96	42	24	56	40.6667	32565.9
100	4	96	72	20	46	46	36836.8
100	5	96	35	37	36	36	28828.8
100	6	96	33	65	31	43	34434.4
200	1	96	54	75	53	60.6667	48581.9
200	2	96	50	45	61	52	41641.6
200	3	96	60	70	106	78.6667	62996.3
200	4	96	52	40	51	47.6667	38171.5
200	5	96	76	58	83	72.3333	57924.5
200	6	96	68	65	56	63	50450.4
0	1	120	5	7	8	6.66667	5338.67
0	2	120	7	12	37	18.6667	14948.3
0	3	120	22	10	10	14	11211.2
0	4	120	17	7	7	10.3333	8274.93
0	5	120	43	13	15	23.6667	18952.3
0	6	120	10	23	5	12.6667	10143.5
0.001	1	120	16	3	12	10.3333	8274.93
0.001	2	120	40	33	15	29.3333	23490.1
0.001	3	120	21	33	23	25.6667	20553.9
0.001	4	120	25	11	14	16.6667	13346.7
0.001	5	120	8	4	9	7	5605.6
0.001	6	120	6	13	15	11.3333	9075.73
0.01	1	120	13	45	48	35.3333	28294.9
0.01	2	120	27	25	27	26.3333	21087.7
0.01	3	120	38	21	15	24.6667	19753.1
0.01	4	120	2	11	11	8	6406.4
0.01	5	120	18	14	19	17	13613.6
0.01	6	120	20	6	12	12.6667	10143.5
0.1	1	120	18	47	14	26.3333	21087.7
0.1	2	120	27	53	50	43.3333	34701.3
0.1	3	120	43	48	44	45	36036
0.1	4	120	42	43	36	40.3333	32298.9
0.1	5	120	5	7	22	11.3333	9075.73
0.1	6	120	2	11	6	6.33333	5071.73
1	1	120	29	30	25	28	22422.4
1	2	120	38	33	31	34	27227.2
1	3	120	30	5	32	22.3333	17884.5
1	4	120	24	39	29	30.6667	24557.9
1	5	120	38	41	34	37.6667	30163.5
1	6	120	17	13	28	19.3333	15482.1
10	1	120	19	66	25	36.6667	29362.7
10	2	120	55	26	43	41.3333	33099.7
10	3	120	22	52	38	37.3333	29896.5
10	4	120	59	26	52	45.6667	36569.9
10	5	120	49	43	37	43	34434.4
10	6	120	34	25	32	30.3333	24290.9
100	1	120	48	37	37	40.6667	32565.9
100	2	120	50	40	38	42.6667	34167.5
100	3	120	41	39	57	45.6667	36569.9
100	4	120	74	54	48	58.6667	46980.3
100	5	120	82	46	51	59.6667	47781.1
100	6	120	40	45	32	39	31231.2
200	1	120	74	99	85	86	68868.8
200	2	120	83	109	58	83.3333	66733.3
200	3	120	27	39	44	36.6667	29362.7
200	4	120	47	63	83	64.3333	51518.1
200	5	120	96	87	74	85.6667	68601.9
200	6	120	84	91	96	90.3333	72338.9
Statistical analysis of one-way Anova at different timepoint with different IAA concentation
Timepoint: 0 Df Sum Sq Mean Sq F value Pr(>F)
Treatment 7 342907 48987 0.249 0.97
Residuals 40 7873501 196838
Tukey multiple comparisons of means
95% family-wise confidence level
Fit: aov(formula = Cells.mL ~ Treatment, data = subset_data)
$Treatment
diff lwr upr p adj
B-A 2.669333e+02 -551.8485 1085.7152 0.9647240
C-A 8.897778e+01 -729.8041 907.7596 0.9999651
D-A 4.448889e+01 -774.2930 863.2707 0.9999997
E-A 1.779556e+02 -640.8263 996.7374 0.9966875
F-A 1.779556e+02 -640.8263 996.7374 0.9966875
G-A 1.334667e+02 -685.3152 952.2485 0.9994742
H-A 2.224444e+02 -596.3374 1041.2263 0.9872819
C-B -1.779556e+02 -996.7374 640.8263 0.9966875
D-B -2.224444e+02 -1041.2263 596.3374 0.9872819
E-B -8.897778e+01 -907.7596 729.8041 0.9999651
F-B -8.897778e+01 -907.7596 729.8041 0.9999651
G-B -1.334667e+02 -952.2485 685.3152 0.9994742
H-B -4.448889e+01 -863.2707 774.2930 0.9999997
D-C -4.448889e+01 -863.2707 774.2930 0.9999997
E-C 8.897778e+01 -729.8041 907.7596 0.9999651
F-C 8.897778e+01 -729.8041 907.7596 0.9999651
G-C 4.448889e+01 -774.2930 863.2707 0.9999997
H-C 1.334667e+02 -685.3152 952.2485 0.9994742
E-D 1.334667e+02 -685.3152 952.2485 0.9994742
F-D 1.334667e+02 -685.3152 952.2485 0.9994742
G-D 8.897778e+01 -729.8041 907.7596 0.9999651
H-D 1.779556e+02 -640.8263 996.7374 0.9966875
F-E -1.666667e-07 -818.7819 818.7819 1.0000000
G-E -4.448889e+01 -863.2707 774.2930 0.9999997
H-E 4.448889e+01 -774.2930 863.2707 0.9999997
G-F -4.448889e+01 -863.2707 774.2930 0.9999997
H-F 4.448889e+01 -774.2930 863.2707 0.9999997
H-G 8.897778e+01 -729.8041 907.7596 0.9999651
Timepoint: 24 Df Sum Sq Mean Sq F value Pr(>F)
Treatment 7 90454712 12922102 12.78 1.75e-08 ***
Residuals 40 40460058 1011501
---
Signif. codes: 0 ‘***’ 0.001 ‘**’ 0.01 ‘*’ 0.05 ‘.’ 0.1 ‘ ’ 1
Tukey multiple comparisons of means
95% family-wise confidence level
Fit: aov(formula = Cells.mL ~ Treatment, data = subset_data)
$Treatment
diff lwr upr p adj
B-A -311.42222 -2167.50573 1544.661 0.9993649
C-A 311.42222 -1544.66128 2167.506 0.9993649
D-A 355.91111 -1500.17239 2211.995 0.9984960
E-A 489.37778 -1366.70573 2345.461 0.9893247
F-A 1334.66667 -521.41684 3190.750 0.3195162
G-A 2357.91111 501.82761 4213.995 0.0049653
H-A 4048.48889 2192.40538 5904.572 0.0000005
C-B 622.84444 -1233.23906 2478.928 0.9588727
D-B 667.33333 -1188.75017 2523.417 0.9412829
E-B 800.80000 -1055.28351 2656.884 0.8612149
F-B 1646.08889 -209.99462 3502.172 0.1148053
G-B 2669.33333 813.24983 4525.417 0.0010159
H-B 4359.91111 2503.82761 6215.995 0.0000001
D-C 44.48889 -1811.59462 1900.572 1.0000000
E-C 177.95556 -1678.12795 2034.039 0.9999851
F-C 1023.24444 -832.83906 2879.328 0.6479361
G-C 2046.48889 190.40538 3902.572 0.0217919
H-C 3737.06667 1880.98316 5593.150 0.0000031
E-D 133.46667 -1722.61684 1989.550 0.9999979
F-D 978.75556 -877.32795 2834.839 0.6960875
G-D 2002.00000 145.91649 3858.084 0.0266105
H-D 3692.57778 1836.49427 5548.661 0.0000039
F-E 845.28889 -1010.79462 2701.372 0.8254209
G-E 1868.53333 12.44983 3724.617 0.0474547
H-E 3559.11111 1703.02761 5415.195 0.0000082
G-F 1023.24444 -832.83906 2879.328 0.6479361
H-F 2713.82222 857.73872 4569.906 0.0008046
H-G 1690.57778 -165.50573 3546.661 0.0970802
Timepoint: 48 Df Sum Sq Mean Sq F value Pr(>F)
Treatment 7 2.214e+09 316230879 31.33 2.59e-14 ***
Residuals 40 4.037e+08 10093342
---
Signif. codes: 0 ‘***’ 0.001 ‘**’ 0.01 ‘*’ 0.05 ‘.’ 0.1 ‘ ’ 1
Tukey multiple comparisons of means
95% family-wise confidence level
Fit: aov(formula = Cells.mL ~ Treatment, data = subset_data)
$Treatment
diff lwr upr p adj
B-A -88.97778 -5952.1377 5774.182 1.0000000
C-A 2535.86667 -3327.2933 8399.027 0.8597204
D-A 1779.55556 -4083.6044 7642.716 0.9761167
E-A 9965.51111 4102.3512 15828.671 0.0000754
F-A 13302.17778 7439.0178 19165.338 0.0000002
G-A 17172.71111 11309.5512 23035.871 0.0000000
H-A 15526.62222 9663.4623 21389.782 0.0000000
C-B 2624.84444 -3238.3155 8488.004 0.8374319
D-B 1868.53333 -3994.6266 7731.693 0.9687871
E-B 10054.48889 4191.3289 15917.649 0.0000646
F-B 13391.15556 7527.9956 19254.316 0.0000002
G-B 17261.68889 11398.5289 23124.849 0.0000000
H-B 15615.60000 9752.4400 21478.760 0.0000000
D-C -756.31111 -6619.4711 5106.849 0.9998888
E-C 7429.64444 1566.4845 13292.804 0.0051130
F-C 10766.31111 4903.1512 16629.471 0.0000188
G-C 14636.84444 8773.6845 20500.004 0.0000000
H-C 12990.75555 7127.5956 18853.916 0.0000004
E-D 8185.95556 2322.7956 14049.116 0.0015230
F-D 11522.62222 5659.4623 17385.782 0.0000050
G-D 15393.15556 9529.9956 21256.316 0.0000000
H-D 13747.06667 7883.9067 19610.227 0.0000001
F-E 3336.66667 -2526.4933 9199.827 0.6113690
G-E 7207.20000 1344.0400 13070.360 0.0072192
H-E 5561.11111 -302.0488 11424.271 0.0738977
G-F 3870.53333 -1992.6266 9733.693 0.4261295
H-F 2224.44444 -3638.7155 8087.604 0.9233549
H-G -1646.08889 -7509.2488 4217.071 0.9846232
Timepoint: 72 Df Sum Sq Mean Sq F value Pr(>F)
Treatment 7 1.345e+10 1.921e+09 46.9 <2e-16 ***
Residuals 40 1.639e+09 4.097e+07
---
Signif. codes: 0 ‘***’ 0.001 ‘**’ 0.01 ‘*’ 0.05 ‘.’ 0.1 ‘ ’ 1
Tukey multiple comparisons of means
95% family-wise confidence level
Fit: aov(formula = Cells.mL ~ Treatment, data = subset_data)
$Treatment
diff lwr upr p adj
B-A -578.3556 -12390.42006 11233.71 0.9999999
C-A 6317.4222 -5494.64228 18129.49 0.6811888
D-A 7429.6444 -4382.42005 19241.71 0.4878758
E-A 11166.7111 -645.35339 22978.78 0.0756186
F-A 25269.6889 13457.62439 37081.75 0.0000008
G-A 39461.6444 27649.57994 51273.71 0.0000000
H-A 45823.5556 34011.49105 57635.62 0.0000000
C-B 6895.7778 -4916.28672 18707.84 0.5809137
D-B 8008.0000 -3804.06450 19820.06 0.3923179
E-B 11745.0667 -66.99783 23557.13 0.0522460
F-B 25848.0444 14035.97994 37660.11 0.0000005
G-B 40040.0000 28227.93550 51852.06 0.0000000
H-B 46401.9111 34589.84661 58213.98 0.0000000
D-C 1112.2222 -10699.84228 12924.29 0.9999869
E-C 4849.2889 -6962.77561 16661.35 0.8888122
F-C 18952.2667 7140.20216 30764.33 0.0001967
G-C 33144.2222 21332.15772 44956.29 0.0000000
H-C 39506.1333 27694.06883 51318.20 0.0000000
E-D 3737.0667 -8074.99783 15549.13 0.9699976
F-D 17840.0444 6027.97994 29652.11 0.0005016
G-D 32032.0000 20219.93550 43844.06 0.0000000
H-D 38393.9111 26581.84661 50205.98 0.0000000
F-E 14102.9778 2290.91328 25915.04 0.0098967
G-E 28294.9333 16482.86883 40107.00 0.0000001
H-E 34656.8444 22844.77994 46468.91 0.0000000
G-F 14191.9556 2379.89105 26004.02 0.0092564
H-F 20553.8667 8741.80217 32365.93 0.0000500
H-G 6361.9111 -5450.15339 18173.98 0.6736453
Timepoint: 96 Df Sum Sq Mean Sq F value Pr(>F)
Treatment 7 9.723e+09 1.389e+09 59.4 <2e-16 ***
Residuals 40 9.354e+08 2.338e+07
---
Signif. codes: 0 ‘***’ 0.001 ‘**’ 0.01 ‘*’ 0.05 ‘.’ 0.1 ‘ ’ 1
Tukey multiple comparisons of means
95% family-wise confidence level
Fit: aov(formula = Cells.mL ~ Treatment, data = subset_data)
$Treatment
diff lwr upr p adj
B-A -889.7778 -9814.102 8034.546 0.9999806
C-A 2758.3111 -6166.013 11682.635 0.9735946
D-A 5917.0222 -3007.302 14841.346 0.4205840
E-A 17128.2222 8203.898 26052.546 0.0000080
F-A 22466.8889 13542.565 31391.213 0.0000000
G-A 24913.7778 15989.454 33838.102 0.0000000
H-A 42486.8889 33562.565 51411.213 0.0000000
C-B 3648.0889 -5276.235 12572.413 0.8909708
D-B 6806.8000 -2117.524 15731.124 0.2516543
E-B 18018.0000 9093.676 26942.324 0.0000029
F-B 23356.6667 14432.343 32280.991 0.0000000
G-B 25803.5556 16879.232 34727.879 0.0000000
H-B 43376.6667 34452.343 52300.991 0.0000000
D-C 3158.7111 -5765.613 12083.035 0.9457751
E-C 14369.9111 5445.587 23294.235 0.0001858
F-C 19708.5778 10784.254 28632.902 0.0000004
G-C 22155.4667 13231.143 31079.791 0.0000000
H-C 39728.5778 30804.254 48652.902 0.0000000
E-D 11211.2000 2286.876 20135.524 0.0056501
F-D 16549.8667 7625.543 25474.191 0.0000156
G-D 18996.7556 10072.432 27921.079 0.0000009
H-D 36569.8667 27645.543 45494.191 0.0000000
F-E 5338.6667 -3585.657 14262.991 0.5510042
G-E 7785.5556 -1138.768 16709.879 0.1267314
H-E 25358.6667 16434.343 34282.991 0.0000000
G-F 2446.8889 -6477.435 11371.213 0.9865861
H-F 20020.0000 11095.676 28944.324 0.0000003
H-G 17573.1111 8648.787 26497.435 0.0000048
Timepoint: 120 Df Sum Sq Mean Sq F value Pr(>F)
Treatment 7 1.063e+10 1.519e+09 17.42 2.43e-10 ***
Residuals 40 3.488e+09 8.720e+07
---
Signif. codes: 0 ‘***’ 0.001 ‘**’ 0.01 ‘*’ 0.05 ‘.’ 0.1 ‘ ’ 1
Tukey multiple comparisons of means
95% family-wise confidence level
Fit: aov(formula = Cells.mL ~ Treatment, data = subset_data)
$Treatment
diff lwr upr p adj
B-A 1913.02222 -15320.8996 19146.94 0.9999597
C-A 5071.73333 -12162.1885 22305.66 0.9799024
D-A 11567.11111 -5666.8107 28801.03 0.4050238
E-A 11478.13333 -5755.7885 28712.06 0.4148385
F-A 19797.55555 2563.6337 37031.48 0.0147005
G-A 26737.82222 9503.9004 43971.74 0.0003338
H-A 48092.48889 30858.5671 65326.41 0.0000000
C-B 3158.71111 -14075.2107 20392.63 0.9988741
D-B 9654.08889 -7579.8329 26888.01 0.6297370
E-B 9565.11111 -7668.8107 26799.03 0.6403270
F-B 17884.53333 650.6115 35118.46 0.0371160
G-B 24824.80000 7590.8782 42058.72 0.0009934
H-B 46179.46667 28945.5448 63413.39 0.0000000
D-C 6495.37778 -10738.5440 23729.30 0.9257841
E-C 6406.40000 -10827.5218 23640.32 0.9306447
F-C 14725.82222 -2508.0996 31959.74 0.1428828
G-C 21666.08889 4432.1671 38900.01 0.0056026
H-C 43020.75555 25786.8337 60254.68 0.0000000
E-D -88.97778 -17322.8996 17144.94 1.0000000
F-D 8230.44445 -9003.4774 25464.37 0.7887131
G-D 15170.71112 -2063.2107 32404.63 0.1201114
H-D 36525.37778 19291.4560 53759.30 0.0000010
F-E 8319.42222 -8914.4996 25553.34 0.7797064
G-E 15259.68889 -1974.2329 32493.61 0.1159311
H-E 36614.35555 19380.4337 53848.28 0.0000010
G-F 6940.26667 -10293.6552 24174.19 0.8982381
H-F 28294.93333 11061.0115 45528.86 0.0001352
H-G 21354.66666 4120.7448 38588.59 0.0066031

## Sheet: UC70
	Cell counting at different IAA concentration and time point										Cell counting after IAA, 2,4-D, and glucose
Treatment	Replicate	Timepoint	1	2	3	average	Cells/mL				Treatment	Concentration	Replicates	Time	1	2	3	Average	Cells/mL
0	1	0	5	2	1	2.66667	2135.47				Control	0	1	72	29	27	32	29.3333	23724.8
0	2	0	3	3	3	3	2402.4				Control	0	2	72	44	41	39	41.3333	33430.4
0	3	0	2	3	0	1.66667	1334.67				Control	0	3	72	32	45	38	38.3333	31004
0	4	0	3	2	2	2.33333	1868.53				Control	0	4	72	39	42	43	41.3333	33430.4
0	5	0	3	3	2	2.66667	2135.47				Control	0	5	72	58	41	42	47	38013.6
0	6	0	2	3	1	2	1601.6				Control	0	6	72	34	40	47	40.3333	32621.6
0.001	1	0	1	2	2	1.66667	1334.67				IAA	100um	1	72	58	54	37	49.6667	40170.4
0.001	2	0	1	2	1	1.33333	1067.73				IAA	100um	2	72	65	46	46	52.3333	42327.2
0.001	3	0	1	0	2	1	800.8				IAA	100um	3	72	47	56	52	51.6667	41788
0.001	4	0	3	2	3	2.66667	2135.47				IAA	100um	4	72	68	63	47	59.3333	47988.8
0.001	5	0	0	4	1	1.66667	1334.67				IAA	100um	5	72	51	41	52	48	38822.4
0.001	6	0	0	1	1	0.666667	533.867				IAA	100um	6	72	55	47	54	52	42057.6
0.01	1	0	2	1	2	1.66667	1334.67				24D	100um	1	72	82	59	60	67	54189.6
0.01	2	0	2	3	4	3	2402.4				24D	100um	2	72	64	59	69	64	51763.2
0.01	3	0	2	1	2	1.66667	1334.67				24D	100um	3	72	54	70	49	57.6667	46640.8
0.01	4	0	1	3	2	2	1601.6				24D	100um	4	72	66	66	69	67	54189.6
0.01	5	0	1	1	2	1.33333	1067.73				24D	100um	5	72	69	50	65	61.3333	49606.4
0.01	6	0	2	1	1	1.33333	1067.73				24D	100um	6	72	65	53	62	60	48528
0.1	1	0	1	0	3	1.33333	1067.73				Glucose	100um	1	72	28	26	29	27.6667	22376.8
0.1	2	0	2	0	3	1.66667	1334.67				Glucose	100um	2	72	26	21	26	24.3333	19680.8
0.1	3	0	4	1	1	2	1601.6				Glucose	100um	3	72	26	30	31	29	23455.2
0.1	4	0	3	3	1	2.33333	1868.53				Glucose	100um	4	72	38	20	21	26.3333	21298.4
0.1	5	0	1	4	0	1.66667	1334.67				Glucose	100um	5	72	35	38	31	34.6667	28038.4
0.1	6	0	2	2	3	2.33333	1868.53				Glucose	100um	6	72	23	22	26	23.6667	19141.6
1	1	0	6	2	0	2.66667	2135.47
1	2	0	2	2	2	2	1601.6
1	3	0	2	1	1	1.33333	1067.73
1	4	0	2	2	2	2	1601.6
1	5	0	1	3	2	2	1601.6
1	6	0	1	1	2	1.33333	1067.73
10	1	0	1	1	1	1	800.8
10	2	0	2	2	1	1.66667	1334.67
10	3	0	4	2	2	2.66667	2135.47
10	4	0	1	3	1	1.66667	1334.67
10	5	0	3	1	1	1.66667	1334.67
10	6	0	1	1	1	1	800.8
100	1	0	1	1	3	1.66667	1334.67
100	2	0	3	2	1	2	1601.6
100	3	0	2	3	1	2	1601.6
100	4	0	2	5	0	2.33333	1868.53
100	5	0	1	5	1	2.33333	1868.53
100	6	0	2	4	1	2.33333	1868.53
200	1	0	1	3	1	1.66667	1334.67
200	2	0	3	2	1	2	1601.6
200	3	0	1	1	3	1.66667	1334.67
200	4	0	1	1	3	1.66667	1334.67
200	5	0	4	1	2	2.33333	1868.53
200	6	0	1	1	2	1.33333	1067.73
0	1	24	8	4	5	5.66667	4537.87
0	2	24	5	2	4	3.66667	2936.27
0	3	24	6	3	6	5	4004
0	4	24	2	6	5	4.33333	3470.13
0	5	24	5	7	3	5	4004
0	6	24	8	3	5	5.33333	4270.93
0.001	1	24	1	3	3	2.33333	1868.53
0.001	2	24	6	4	6	5.33333	4270.93
0.001	3	24	7	6	4	5.66667	4537.87
0.001	4	24	4	4	5	4.33333	3470.13
0.001	5	24	5	4	5	4.66667	3737.07
0.001	6	24	4	5	6	5	4004
0.01	1	24	9	4	7	6.66667	5338.67
0.01	2	24	3	2	7	4	3203.2
0.01	3	24	9	3	7	6.33333	5071.73
0.01	4	24	6	3	5	4.66667	3737.07
0.01	5	24	5	6	8	6.33333	5071.73
0.01	6	24	6	6	7	6.33333	5071.73
0.1	1	24	9	7	10	8.66667	6940.27
0.1	2	24	9	9	8	8.66667	6940.27
0.1	3	24	16	7	7	10	8008
0.1	4	24	6	8	12	8.66667	6940.27
0.1	5	24	8	8	7	7.66667	6139.47
0.1	6	24	8	7	6	7	5605.6
1	1	24	7	9	8	8	6406.4
1	2	24	6	8	8	7.33333	5872.53
1	3	24	10	10	12	10.6667	8541.87
1	4	24	9	8	10	9	7207.2
1	5	24	12	9	9	10	8008
1	6	24	8	13	6	9	7207.2
10	1	24	8	8	8	8	6406.4
10	2	24	10	9	8	9	7207.2
10	3	24	10	12	11	11	8808.8
10	4	24	13	9	12	11.3333	9075.73
10	5	24	8	9	13	10	8008
10	6	24	11	12	7	10	8008
100	1	24	9	11	11	10.3333	8274.93
100	2	24	12	10	8	10	8008
100	3	24	10	13	8	10.3333	8274.93
100	4	24	8	8	8	8	6406.4
100	5	24	8	9	8	8.33333	6673.33
100	6	24	8	8	8	8	6406.4
200	1	24	11	9	6	8.66667	6940.27
200	2	24	7	8	9	8	6406.4
200	3	24	10	7	7	8	6406.4
200	4	24	7	9	10	8.66667	6940.27
200	5	24	8	8	9	8.33333	6673.33
200	6	24	10	9	12	10.3333	8274.93
0	1	48	15	17	26	19.3333	15482.1
0	2	48	19	21	23	21	16816.8
0	3	48	17	19	20	18.6667	14948.3
0	4	48	21	20	35	25.3333	20286.9
0	5	48	25	24	20	23	18418.4
0	6	48	25	22	19	22	17617.6
0.001	1	48	23	21	24	22.6667	18151.5
0.001	2	48	20	29	21	23.3333	18685.3
0.001	3	48	23	17	27	22.3333	17884.5
0.001	4	48	20	20	30	23.3333	18685.3
0.001	5	48	21	19	24	21.3333	17083.7
0.001	6	48	27	20	33	26.6667	21354.7
0.01	1	48	23	24	24	23.6667	18952.3
0.01	2	48	36	28	25	29.6667	23757.1
0.01	3	48	21	21	33	25	20020
0.01	4	48	21	21	20	20.6667	16549.9
0.01	5	48	16	57	15	29.3333	23490.1
0.01	6	48	22	30	33	28.3333	22689.3
0.1	1	48	21	34	31	28.6667	22956.3
0.1	2	48	26	28	30	28	22422.4
0.1	3	48	33	28	22	27.6667	22155.5
0.1	4	48	29	23	23	25	20020
0.1	5	48	27	23	32	27.3333	21888.5
0.1	6	48	23	25	24	24	19219.2
1	1	48	22	30	19	23.6667	18952.3
1	2	48	22	24	20	22	17617.6
1	3	48	22	24	19	21.6667	17350.7
1	4	48	26	17	20	21	16816.8
1	5	48	22	23	23	22.6667	18151.5
1	6	48	22	25	28	25	20020
10	1	48	23	29	24	25.3333	20286.9
10	2	48	21	23	23	22.3333	17884.5
10	3	48	23	24	32	26.3333	21087.7
10	4	48	22	20	23	21.6667	17350.7
10	5	48	25	34	20	26.3333	21087.7
10	6	48	26	29	28	27.6667	22155.5
100	1	48	18	23	27	22.6667	18151.5
100	2	48	21	26	24	23.6667	18952.3
100	3	48	29	20	25	24.6667	19753.1
100	4	48	22	25	22	23	18418.4
100	5	48	28	26	25	26.3333	21087.7
100	6	48	23	28	27	26	20820.8
200	1	48	26	22	28	25.3333	20286.9
200	2	48	25	28	24	25.6667	20553.9
200	3	48	26	27	25	26	20820.8
200	4	48	24	24	22	23.3333	18685.3
200	5	48	27	32	28	29	23223.2
200	6	48	27	26	29	27.3333	21888.5
0	1	72	57	48	33	46	36836.8
0	2	72	45	53	34	44	35235.2
0	3	72	56	45	32	44.3333	35502.1
0	4	72	42	45	64	50.3333	40306.9
0	5	72	42	47	41	43.3333	34701.3
0	6	72	35	48	54	45.6667	36569.9
0.001	1	72	66	57	42	55	44044
0.001	2	72	48	44	64	52	41641.6
0.001	3	72	51	55	56	54	43243.2
0.001	4	72	68	61	56	61.6667	49382.7
0.001	5	72	54	59	60	57.6667	46179.5
0.001	6	72	56	50	56	54	43243.2
0.01	1	72	62	54	59	58.3333	46713.3
0.01	2	72	49	65	43	52.3333	41908.5
0.01	3	72	49	58	48	51.6667	41374.7
0.01	4	72	54	42	62	52.6667	42175.5
0.01	5	72	53	47	51	50.3333	40306.9
0.01	6	72	62	61	78	67	53653.6
0.1	1	72	63	70	88	73.6667	58992.3
0.1	2	72	75	73	77	75	60060
0.1	3	72	72	67	58	65.6667	52585.9
0.1	4	72	59	70	73	67.3333	53920.5
0.1	5	72	68	48	68	61.3333	49115.7
0.1	6	72	51	69	68	62.6667	50183.5
1	1	72	70	52	57	59.6667	47781.1
1	2	72	62	55	58	58.3333	46713.3
1	3	72	74	66	75	71.6667	57390.7
1	4	72	50	74	64	62.6667	50183.5
1	5	72	76	71	73	73.3333	58725.3
1	6	72	60	59	65	61.3333	49115.7
10	1	72	71	70	74	71.6667	57390.7
10	2	72	77	61	72	70	56056
10	3	72	61	80	75	72	57657.6
10	4	72	65	75	70	70	56056
10	5	72	57	67	71	65	52052
10	6	72	79	53	89	73.6667	58992.3
100	1	72	60	70	63	64.3333	51518.1
100	2	72	47	65	59	57	45645.6
100	3	72	66	65	71	67.3333	53920.5
100	4	72	70	80	64	71.3333	57123.7
100	5	72	81	59	80	73.3333	58725.3
100	6	72	49	62	67	59.3333	47514.1
200	1	72	79	83	73	78.3333	62729.3
200	2	72	68	78	70	72	57657.6
200	3	72	76	68	74	72.6667	58191.5
200	4	72	72	70	68	70	56056
200	5	72	73	75	80	76	60860.8
200	6	72	71	74	83	76	60860.8
0	1	96	54	73	34	53.6667	42976.3
0	2	96	48	47	44	46.3333	37103.7
0	3	96	46	52	48	48.6667	38972.3
0	4	96	47	51	43	47	37637.6
0	5	96	38	35	33	35.3333	28294.9
0	6	96	42	46	41	43	34434.4
0.001	1	96	45	45	51	47	37637.6
0.001	2	96	60	50	57	55.6667	44577.9
0.001	3	96	64	65	58	62.3333	49916.5
0.001	4	96	53	50	50	51	40840.8
0.001	5	96	47	48	61	52	41641.6
0.001	6	96	35	35	47	39	31231.2
0.01	1	96	52	44	37	44.3333	35502.1
0.01	2	96	42	43	57	47.3333	37904.5
0.01	3	96	57	38	58	51	40840.8
0.01	4	96	54	51	54	53	42442.4
0.01	5	96	42	52	38	44	35235.2
0.01	6	96	50	42	40	44	35235.2
0.1	1	96	57	49	62	56	44844.8
0.1	2	96	50	62	55	55.6667	44577.9
0.1	3	96	70	44	57	57	45645.6
0.1	4	96	61	53	56	56.6667	45378.7
0.1	5	96	46	50	44	46.6667	37370.7
0.1	6	96	62	48	52	54	43243.2
1	1	96	51	49	69	56.3333	45111.7
1	2	96	49	52	55	52	41641.6
1	3	96	52	47	40	46.3333	37103.7
1	4	96	47	54	39	46.6667	37370.7
1	5	96	47	46	42	45	36036
1	6	96	54	46	51	50.3333	40306.9
10	1	96	52	57	55	54.6667	43777.1
10	2	96	54	43	45	47.3333	37904.5
10	3	96	44	51	41	45.3333	36302.9
10	4	96	46	40	54	46.6667	37370.7
10	5	96	51	50	51	50.6667	40573.9
10	6	96	42	56	46	48	38438.4
100	1	96	44	48	52	48	38438.4
100	2	96	57	57	54	56	44844.8
100	3	96	53	72	67	64	51251.2
100	4	96	56	63	62	60.3333	48314.9
100	5	96	71	57	49	59	47247.2
100	6	96	62	66	60	62.6667	50183.5
200	1	96	66	62	66	64.6667	51785.1
200	2	96	85	77	67	76.3333	61127.7
200	3	96	88	81	88	85.6667	68601.9
200	4	96	61	96	93	83.3333	66733.3
200	5	96	78	74	78	76.6667	61394.7
200	6	96	76	80	82	79.3333	63530.1
0	1	120	42	40	40	40.6667	32565.9
0	2	120	36	45	42	41	32832.8
0	3	120	36	47	32	38.3333	30697.3
0	4	120	49	66	44	53	42442.4
0	5	120	54	63	79	65.3333	52318.9
0	6	120	53	44	51	49.3333	39506.1
0.001	1	120	76	38	51	55	44044
0.001	2	120	34	43	48	41.6667	33366.7
0.001	3	120	44	48	45	45.6667	36569.9
0.001	4	120	43	46	50	46.3333	37103.7
0.001	5	120	57	42	43	47.3333	37904.5
0.001	6	120	37	48	54	46.3333	37103.7
0.01	1	120	54	38	44	45.3333	36302.9
0.01	2	120	38	39	36	37.6667	30163.5
0.01	3	120	40	40	44	41.3333	33099.7
0.01	4	120	36	38	36	36.6667	29362.7
0.01	5	120	33	47	45	41.6667	33366.7
0.01	6	120	46	51	44	47	37637.6
0.1	1	120	44	60	47	50.3333	40306.9
0.1	2	120	45	37	60	47.3333	37904.5
0.1	3	120	55	50	41	48.6667	38972.3
0.1	4	120	49	44	41	44.6667	35769.1
0.1	5	120	50	47	44	47	37637.6
0.1	6	120	49	44	44	45.6667	36569.9
1	1	120	43	42	58	47.6667	38171.5
1	2	120	60	55	50	55	44044
1	3	120	47	57	67	57	45645.6
1	4	120	48	46	50	48	38438.4
1	5	120	37	52	41	43.3333	34701.3
1	6	120	39	37	47	41	32832.8
10	1	120	45	32	56	44.3333	35502.1
10	2	120	52	54	43	49.6667	39773.1
10	3	120	45	45	36	42	33633.6
10	4	120	39	56	40	45	36036
10	5	120	59	47	39	48.3333	38705.3
10	6	120	48	42	40	43.3333	34701.3
100	1	120	52	46	61	53	42442.4
100	2	120	51	43	51	48.3333	38705.3
100	3	120	58	47	73	59.3333	47514.1
100	4	120	49	63	42	51.3333	41107.7
100	5	120	50	45	51	48.6667	38972.3
100	6	120	39	47	58	48	38438.4
200	1	120	62	62	42	55.3333	44310.9
200	2	120	52	61	60	57.6667	46179.5
200	3	120	54	55	64	57.6667	46179.5
200	4	120	73	61	54	62.6667	50183.5
200	5	120	76	66	51	64.3333	51518.1
200	6	120	76	58	71	68.3333	54721.3
Statistical analysis of one-way Anova at different timepoint with different IAA concentation
Timepoint: 0 Df Sum Sq Mean Sq F value Pr(>F)
Treatment 7 2084162 297737 1.778 0.119
Residuals 40 6697820 167446
Tukey multiple comparisons of means
95% family-wise confidence level
Fit: aov(formula = Cells.mL ~ Treatment, data = subset_data)
$Treatment
diff lwr upr p adj
B-A -711.82222 -1467.0031 43.35868 0.0771815
C-A -444.88889 -1200.0698 310.29201 0.5698667
D-A -400.40000 -1155.5809 354.78090 0.6903900
E-A -400.40000 -1155.5809 354.78090 0.6903900
F-A -622.84444 -1378.0253 132.33645 0.1731720
G-A -222.44444 -977.6253 532.73645 0.9797984
H-A -489.37778 -1244.5587 265.80312 0.4497974
C-B 266.93333 -488.2476 1022.11423 0.9461451
D-B 311.42222 -443.7587 1066.60312 0.8865192
E-B 311.42222 -443.7587 1066.60312 0.8865192
F-B 88.97778 -666.2031 844.15868 0.9999396
G-B 489.37778 -265.8031 1244.55868 0.4497974
H-B 222.44444 -532.7365 977.62534 0.9797984
D-C 44.48889 -710.6920 799.66979 0.9999995
E-C 44.48889 -710.6920 799.66979 0.9999995
F-C -177.95556 -933.1365 577.22534 0.9945512
G-C 222.44444 -532.7365 977.62534 0.9797984
H-C -44.48889 -799.6698 710.69201 0.9999995
E-D 0.00000 -755.1809 755.18090 1.0000000
F-D -222.44444 -977.6253 532.73645 0.9797984
G-D 177.95556 -577.2253 933.13645 0.9945512
H-D -88.97778 -844.1587 666.20312 0.9999396
F-E -222.44444 -977.6253 532.73645 0.9797984
G-E 177.95556 -577.2253 933.13645 0.9945512
H-E -88.97778 -844.1587 666.20312 0.9999396
G-F 400.40000 -354.7809 1155.58090 0.6903900
H-F 133.46667 -621.7142 888.64757 0.9991098
H-G -266.93333 -1022.1142 488.24757 0.9461451
Timepoint: 24 Df Sum Sq Mean Sq F value Pr(>F)
Treatment 7 122815634 17545091 23.35 2.94e-12 ***
Residuals 40 30057061 751427
---
Signif. codes: 0 ‘***’ 0.001 ‘**’ 0.01 ‘*’ 0.05 ‘.’ 0.1 ‘ ’ 1
Tukey multiple comparisons of means
95% family-wise confidence level
Fit: aov(formula = Cells.mL ~ Treatment, data = subset_data)
$Treatment
diff lwr upr p adj
B-A -222.4444 -1822.2143 1377.3254 0.9998162
C-A 711.8222 -887.9477 2311.5921 0.8415712
D-A 2891.7778 1292.0079 4491.5477 0.0000251
E-A 3336.6667 1736.8968 4936.4366 0.0000015
F-A 4048.4889 2448.7190 5648.2588 0.0000000
G-A 3470.1333 1870.3634 5069.9032 0.0000006
H-A 3069.7333 1469.9634 4669.5032 0.0000081
C-B 934.2667 -665.5032 2534.0366 0.5804788
D-B 3114.2222 1514.4523 4713.9921 0.0000061
E-B 3559.1111 1959.3412 5158.8810 0.0000004
F-B 4270.9333 2671.1634 5870.7032 0.0000000
G-B 3692.5778 2092.8079 5292.3477 0.0000002
H-B 3292.1778 1692.4079 4891.9477 0.0000019
D-C 2179.9556 580.1857 3779.7254 0.0020965
E-C 2624.8444 1025.0746 4224.6143 0.0001366
F-C 3336.6667 1736.8968 4936.4366 0.0000015
G-C 2758.3111 1158.5412 4358.0810 0.0000588
H-C 2357.9111 758.1412 3957.6810 0.0007172
E-D 444.8889 -1154.8810 2044.6588 0.9854413
F-D 1156.7111 -443.0588 2756.4810 0.3129222
G-D 578.3556 -1021.4143 2178.1254 0.9396301
H-D 177.9556 -1421.8143 1777.7254 0.9999591
F-E 711.8222 -887.9477 2311.5921 0.8415712
G-E 133.4667 -1466.3032 1733.2366 0.9999943
H-E -266.9333 -1866.7032 1332.8366 0.9993875
G-F -578.3556 -2178.1254 1021.4143 0.9396301
H-F -978.7556 -2578.5254 621.0143 0.5229425
H-G -400.4000 -2000.1699 1199.3699 0.9921603
Timepoint: 48 Df Sum Sq Mean Sq F value Pr(>F)
Treatment 7 92770448 13252921 4.166 0.00158 **
Residuals 40 127246705 3181168
---
Signif. codes: 0 ‘***’ 0.001 ‘**’ 0.01 ‘*’ 0.05 ‘.’ 0.1 ‘ ’ 1
Tukey multiple comparisons of means
95% family-wise confidence level
Fit: aov(formula = Cells.mL ~ Treatment, data = subset_data)
$Treatment
diff lwr upr p adj
B-A 1.379156e+03 -1912.4481 4670.7591814 0.8780728
C-A 3.648089e+03 356.4853 6939.6925164 0.0207680
D-A 4.181956e+03 890.3519 7473.5591831 0.0049597
E-A 8.897778e+02 -2401.8258 4181.3814064 0.9876480
F-A 2.713822e+03 -577.7814 6005.4258481 0.1734944
G-A 2.268933e+03 -1022.6703 5560.5369614 0.3714281
H-A 3.648089e+03 356.4853 6939.6925148 0.0207680
C-B 2.268933e+03 -1022.6703 5560.5369614 0.3714281
D-B 2.802800e+03 -488.8036 6094.4036281 0.1457070
E-B -4.893778e+02 -3780.9814 2802.2258514 0.9997132
F-B 1.334667e+03 -1956.9370 4626.2702931 0.8949636
G-B 8.897778e+02 -2401.8258 4181.3814064 0.9876480
H-B 2.268933e+03 -1022.6703 5560.5369598 0.3714281
D-C 5.338667e+02 -2757.7370 3825.4702931 0.9994912
E-C -2.758311e+03 -6049.9147 533.2925164 0.1591307
F-C -9.342667e+02 -4225.8703 2357.3369581 0.9836307
G-C -1.379156e+03 -4670.7592 1912.4480714 0.8780728
H-C -1.666664e-06 -3291.6036 3291.6036248 1.0000000
E-D -3.292178e+03 -6583.7814 -0.5741502 0.0499323
F-D -1.468133e+03 -4759.7370 1823.4702914 0.8399550
G-D -1.913022e+03 -5204.6258 1378.5814048 0.5863251
H-D -5.338667e+02 -3825.4703 2757.7369581 0.9994912
F-E 1.824044e+03 -1467.5592 5115.6480681 0.6420983
G-E 1.379156e+03 -1912.4481 4670.7591814 0.8780728
H-E 2.758311e+03 -533.2925 6049.9147348 0.1591308
G-F -4.448889e+02 -3736.4925 2846.7147398 0.9998479
H-F 9.342667e+02 -2357.3370 4225.8702931 0.9836307
H-G 1.379156e+03 -1912.4481 4670.7591798 0.8780728
Timepoint: 72 Df Sum Sq Mean Sq F value Pr(>F)
Treatment 7 2.381e+09 340085501 22.16 6.61e-12 ***
Residuals 40 6.138e+08 15345311
---
Signif. codes: 0 ‘***’ 0.001 ‘**’ 0.01 ‘*’ 0.05 ‘.’ 0.1 ‘ ’ 1
Tukey multiple comparisons of means
95% family-wise confidence level
Fit: aov(formula = Cells.mL ~ Treatment, data = subset_data)
$Treatment
diff lwr upr p adj
B-A 8096.9778 867.58023 15326.375 0.0188086
C-A 7830.0444 600.64690 15059.442 0.0256441
D-A 17617.6000 10388.20245 24846.998 0.0000000
E-A 15126.2222 7896.82468 22355.620 0.0000014
F-A 19842.0444 12612.64690 27071.442 0.0000000
G-A 15882.5333 8653.13578 23111.931 0.0000005
H-A 22867.2889 15637.89134 30096.686 0.0000000
C-B -266.9333 -7496.33088 6962.464 1.0000000
D-B 9520.6222 2291.22467 16750.020 0.0032256
E-B 7029.2444 -200.15310 14258.642 0.0618284
F-B 11745.0667 4515.66912 18974.464 0.0001607
G-B 7785.5556 556.15800 15014.953 0.0269836
H-B 14770.3111 7540.91356 21999.709 0.0000023
D-C 9787.5556 2558.15801 17016.953 0.0022792
E-C 7296.1778 66.78023 14525.575 0.0465250
F-C 12012.0000 4782.60245 19241.398 0.0001108
G-C 8052.4889 823.09134 15281.886 0.0198163
H-C 15037.2444 7807.84690 22266.642 0.0000015
E-D -2491.3778 -9720.77533 4738.020 0.9527347
F-D 2224.4444 -5004.95310 9453.842 0.9742393
G-D -1735.0667 -8964.46422 5494.331 0.9939102
H-D 5249.6889 -1979.70866 12479.086 0.3078155
F-E 4715.8222 -2513.57532 11945.220 0.4413728
G-E 756.3111 -6473.08644 7985.709 0.9999730
H-E 7741.0667 511.66912 14970.464 0.0283867
G-F -3959.5111 -11188.90866 3269.886 0.6552568
H-F 3025.2444 -4204.15310 10254.642 0.8787600
H-G 6984.7556 -244.64199 14214.153 0.0647682
Timepoint: 96 Df Sum Sq Mean Sq F value Pr(>F)
Treatment 7 2.884e+09 412048259 20.72 1.85e-11 ***
Residuals 40 7.954e+08 19885044
---
Signif. codes: 0 ‘***’ 0.001 ‘**’ 0.01 ‘*’ 0.05 ‘.’ 0.1 ‘ ’ 1
Tukey multiple comparisons of means
95% family-wise confidence level
Fit: aov(formula = Cells.mL ~ Treatment, data = subset_data)
$Treatment
diff lwr upr p adj
B-A 4404.4000 -3825.1774 12633.977 0.6804625
C-A 1290.1778 -6939.3996 9519.755 0.9995930
D-A 6940.2667 -1289.3107 15169.844 0.1537083
E-A 3025.2444 -5204.3329 11254.822 0.9343756
F-A 2491.3778 -5738.1996 10720.955 0.9764556
G-A 10143.4667 1913.8893 18373.044 0.0070057
H-A 25625.6000 17396.0226 33855.177 0.0000000
C-B -3114.2222 -11343.7996 5115.355 0.9243090
D-B 2535.8667 -5693.7107 10765.444 0.9740326
E-B -1379.1556 -9608.7329 6850.422 0.9993698
F-B -1913.0222 -10142.5996 6316.555 0.9949859
G-B 5739.0667 -2490.5107 13968.644 0.3569510
H-B 21221.2000 12991.6226 29450.777 0.0000000
D-C 5650.0889 -2579.4885 13879.666 0.3764352
E-C 1735.0667 -6494.5107 9964.644 0.9972599
F-C 1201.2000 -7028.3774 9430.777 0.9997462
G-C 8853.2889 623.7115 17082.866 0.0272388
H-C 24335.4222 16105.8449 32565.000 0.0000000
E-D -3915.0222 -12144.5996 4314.555 0.7918948
F-D -4448.8889 -12678.4663 3780.688 0.6696167
G-D 3203.2000 -5026.3774 11432.777 0.9132991
H-D 18685.3333 10455.7560 26914.911 0.0000002
F-E -533.8667 -8763.4440 7695.711 0.9999990
G-E 7118.2222 -1111.3551 15347.800 0.1332466
H-E 22600.3556 14370.7782 30829.933 0.0000000
G-F 7652.0889 -577.4885 15881.666 0.0847133
H-F 23134.2222 14904.6449 31363.800 0.0000000
H-G 15482.1333 7252.5560 23711.711 0.0000118
Timepoint: 120 Df Sum Sq Mean Sq F value Pr(>F)
Treatment 7 865277592 123611085 6.532 3.66e-05 ***
Residuals 40 756996169 18924904
---
Signif. codes: 0 ‘***’ 0.001 ‘**’ 0.01 ‘*’ 0.05 ‘.’ 0.1 ‘ ’ 1
Tukey multiple comparisons of means
95% family-wise confidence level
Fit: aov(formula = Cells.mL ~ Treatment, data = subset_data)
$Treatment
diff lwr upr p adj
B-A -711.8222 -8740.2610 7316.617 0.9999913
C-A -5071.7333 -13100.1721 2956.705 0.4823516
D-A -533.8667 -8562.3055 7494.572 0.9999988
E-A 578.3556 -7450.0832 8606.794 0.9999979
F-A -2002.0000 -10030.4388 6026.439 0.9923317
G-A 2802.8000 -5225.6388 10831.239 0.9494648
H-A 10454.8889 2426.4501 18483.328 0.0036993
C-B -4359.9111 -12388.3499 3668.528 0.6646527
D-B 177.9556 -7850.4832 8206.394 1.0000000
E-B 1290.1778 -6738.2610 9318.617 0.9995211
F-B -1290.1778 -9318.6166 6738.261 0.9995211
G-B 3514.6222 -4513.8166 11543.061 0.8521884
H-B 11166.7111 3138.2723 19195.150 0.0016019
D-C 4537.8667 -3490.5721 12566.305 0.6193505
E-C 5650.0889 -2378.3499 13678.528 0.3456938
F-C 3069.7333 -4958.7055 11098.172 0.9204076
G-C 7874.5333 -153.9055 15902.972 0.0579527
H-C 15526.6222 7498.1834 23555.061 0.0000069
E-D 1112.2222 -6916.2166 9140.661 0.9998207
F-D -1468.1333 -9496.5721 6560.305 0.9988905
G-D 3336.6667 -4691.7721 11365.105 0.8824429
H-D 10988.7556 2960.3168 19017.194 0.0019792
F-E -2580.3556 -10608.7943 5448.083 0.9673239
G-E 2224.4444 -5803.9943 10252.883 0.9857480
H-E 9876.5333 1848.0945 17904.972 0.0071570
G-F 4804.8000 -3223.6388 12833.239 0.5504715
H-F 12456.8889 4428.4501 20485.328 0.0003334
H-G 7652.0889 -376.3499 15680.528 0.0714001

## Sheet: UC74
	Cell counting at different IAA concentration and time point										Cell counting after IAA, 2,4-D, and glucose
Treatment	Replicate	Timepoint	1	2	3	average	Cells/mL				Treatment	Concentration	Replicates	Time	1	2	3	Average	Cells/mL
0	1	0	1	1	1	1	800.8				Control	0	1	72	29	27	37	31	24824.8
0	2	0	2	1	1	1.33333	1067.73				Control	0	2	72	23	28	25	25.3333	20286.9
0	3	0	1	2	1	1.33333	1067.73				Control	0	3	72	41	22	35	32.6667	26159.5
0	4	0	1	2	3	2	1601.6				Control	0	4	72	27	33	23	27.6667	22155.5
0	5	0	3	1	1	1.66667	1334.67				Control	0	5	72	22	41	29	30.6667	24557.9
0	6	0	1	1	1	1	800.8				Control	0	6	72	48	25	22	31.6667	25358.7
0.001	1	0	1	2	1	1.33333	1067.73				IAA	200um	1	72	127	77	86	96.6667	77410.7
0.001	2	0	4	2	1	2.33333	1868.53				IAA	200um	2	72	66	100	108	91.3333	73139.7
0.001	3	0	2	3	4	3	2402.4				IAA	200um	3	72	59	90	108	85.6667	68601.9
0.001	4	0	1	0	1	0.666667	533.867				IAA	200um	4	72	77	105	80	87.3333	69936.5
0.001	5	0	2	1	3	2	1601.6				IAA	200um	5	72	87	60	58	68.3333	54721.3
0.001	6	0	2	1	2	1.66667	1334.67				IAA	200um	6	72	84	79	68	77	61661.6
0.01	1	0	1	1	1	1	800.8				24D	200um	1	72	103	90	54	82.3333	65932.5
0.01	2	0	1	2	2	1.66667	1334.67				24D	200um	2	72	81	103	85	89.6667	71805.1
0.01	3	0	1	4	2	2.33333	1868.53				24D	200um	3	72	117	134	88	113	90490.4
0.01	4	0	1	1	3	1.66667	1334.67				24D	200um	4	72	81	87	92	86.6667	69402.7
0.01	5	0	1	1	3	1.66667	1334.67				24D	200um	5	72	87	93	109	96.3333	77143.7
0.01	6	0	2	1	2	1.66667	1334.67				24D	200um	6	72	79	62	86	75.6667	60593.9
0.1	1	0	2	2	2	2	1601.6				Glucose	200um	1	72	31	26	27	28	22422.4
0.1	2	0	1	2	1	1.33333	1067.73				Glucose	200um	2	72	18	40	46	34.6667	27761.1
0.1	3	0	1	2	1	1.33333	1067.73				Glucose	200um	3	72	38	30	30	32.6667	26159.5
0.1	4	0	1	1	2	1.33333	1067.73				Glucose	200um	4	72	48	38	47	44.3333	35502.1
0.1	5	0	1	1	1	1	800.8				Glucose	200um	5	72	35	33	42	36.6667	29362.7
0.1	6	0	1	2	2	1.66667	1334.67				Glucose	200um	6	72	30	34	31	31.6667	25358.7
1	1	0	1	1	1	1	800.8
1	2	0	1	2	3	2	1601.6
1	3	0	1	3	2	2	1601.6
1	4	0	2	1	1	1.33333	1067.73
1	5	0	1	4	1	2	1601.6
1	6	0	3	1	1	1.66667	1334.67
10	1	0	1	1	1	1	800.8
10	2	0	1	2	3	2	1601.6
10	3	0	1	3	3	2.33333	1868.53
10	4	0	1	3	3	2.33333	1868.53
10	5	0	2	1	1	1.33333	1067.73
10	6	0	2	4	2	2.66667	2135.47
100	1	0	3	2	2	2.33333	1868.53
100	2	0	1	1	1	1	800.8
100	3	0	1	2	1	1.33333	1067.73
100	4	0	2	2	1	1.66667	1334.67
100	5	0	1	3	1	1.66667	1334.67
100	6	0	4	2	1	2.33333	1868.53
200	1	0	1	1	3	1.66667	1334.67
200	2	0	1	1	2	1.33333	1067.73
200	3	0	4	1	6	3.66667	2936.27
200	4	0	1	1	4	2	1601.6
200	5	0	2	1	2	1.66667	1334.67
200	6	0	1	1	2	1.33333	1067.73
0	1	24	2	6	6	4.66667	3737.07
0	2	24	5	6	6	5.66667	4537.87
0	3	24	5	7	2	4.66667	3737.07
0	4	24	5	5	3	4.33333	3470.13
0	5	24	3	4	6	4.33333	3470.13
0	6	24	2	3	3	2.66667	2135.47
0.001	1	24	7	5	4	5.33333	4270.93
0.001	2	24	2	7	8	5.66667	4537.87
0.001	3	24	2	3	4	3	2402.4
0.001	4	24	2	5	5	4	3203.2
0.001	5	24	4	5	7	5.33333	4270.93
0.001	6	24	4	4	7	5	4004
0.01	1	24	5	6	4	5	4004
0.01	2	24	7	5	4	5.33333	4270.93
0.01	3	24	6	7	12	8.33333	6673.33
0.01	4	24	2	5	4	3.66667	2936.27
0.01	5	24	3	4	4	3.66667	2936.27
0.01	6	24	5	1	5	3.66667	2936.27
0.1	1	24	3	2	4	3	2402.4
0.1	2	24	7	8	7	7.33333	5872.53
0.1	3	24	4	2	7	4.33333	3470.13
0.1	4	24	3	4	5	4	3203.2
0.1	5	24	4	4	4	4	3203.2
0.1	6	24	7	2	5	4.66667	3737.07
1	1	24	10	6	5	7	5605.6
1	2	24	8	3	5	5.33333	4270.93
1	3	24	5	5	2	4	3203.2
1	4	24	5	5	2	4	3203.2
1	5	24	6	3	3	4	3203.2
1	6	24	5	1	4	3.33333	2669.33
10	1	24	5	4	2	3.66667	2936.27
10	2	24	3	6	3	4	3203.2
10	3	24	6	6	7	6.33333	5071.73
10	4	24	3	8	5	5.33333	4270.93
10	5	24	2	5	9	5.33333	4270.93
10	6	24	6	5	8	6.33333	5071.73
100	1	24	15	5	4	8	6406.4
100	2	24	6	5	7	6	4804.8
100	3	24	12	10	10	10.6667	8541.87
100	4	24	6	7	5	6	4804.8
100	5	24	4	3	5	4	3203.2
100	6	24	5	5	3	4.33333	3470.13
200	1	24	4	5	5	4.66667	3737.07
200	2	24	6	8	5	6.33333	5071.73
200	3	24	4	8	10	7.33333	5872.53
200	4	24	9	4	3	5.33333	4270.93
200	5	24	4	5	6	5	4004
200	6	24	8	5	6	6.33333	5071.73
0	1	48	25	20	30	25	20020
0	2	48	26	28	27	27	21621.6
0	3	48	29	22	27	26	20820.8
0	4	48	22	30	28	26.6667	21354.7
0	5	48	20	22	26	22.6667	18151.5
0	6	48	36	23	22	27	21621.6
0.001	1	48	13	22	16	17	13613.6
0.001	2	48	15	14	22	17	13613.6
0.001	3	48	25	21	24	23.3333	18685.3
0.001	4	48	16	25	19	20	16016
0.001	5	48	26	34	34	31.3333	25091.7
0.001	6	48	28	29	37	31.3333	25091.7
0.01	1	48	24	30	30	28	22422.4
0.01	2	48	31	36	30	32.3333	25892.5
0.01	3	48	31	31	39	33.6667	26960.3
0.01	4	48	36	22	31	29.6667	23757.1
0.01	5	48	24	28	40	30.6667	24557.9
0.01	6	48	23	21	22	22	17617.6
0.1	1	48	17	25	29	23.6667	18952.3
0.1	2	48	30	35	39	34.6667	27761.1
0.1	3	48	33	39	42	38	30430.4
0.1	4	48	35	31	33	33	26426.4
0.1	5	48	28	34	34	32	25625.6
0.1	6	48	31	39	40	36.6667	29362.7
1	1	48	27	32	42	33.6667	26960.3
1	2	48	32	25	40	32.3333	25892.5
1	3	48	28	38	38	34.6667	27761.1
1	4	48	22	28	29	26.3333	21087.7
1	5	48	24	30	29	27.6667	22155.5
1	6	48	33	26	38	32.3333	25892.5
10	1	48	27	46	32	35	28028
10	2	48	22	25	40	29	23223.2
10	3	48	44	36	31	37	29629.6
10	4	48	39	27	35	33.6667	26960.3
10	5	48	33	41	31	35	28028
10	6	48	22	32	38	30.6667	24557.9
100	1	48	46	34	35	38.3333	30697.3
100	2	48	38	27	33	32.6667	26159.5
100	3	48	35	24	36	31.6667	25358.7
100	4	48	29	28	33	30	24024
100	5	48	43	33	38	38	30430.4
100	6	48	45	31	36	37.3333	29896.5
200	1	48	24	31	26	27	21621.6
200	2	48	44	46	34	41.3333	33099.7
200	3	48	26	27	38	30.3333	24290.9
200	4	48	44	36	41	40.3333	32298.9
200	5	48	31	36	24	30.3333	24290.9
200	6	48	48	42	26	38.6667	30964.3
0	1	72	19	23	29	23.6667	18952.3
0	2	72	29	40	33	34	27227.2
0	3	72	29	34	38	33.6667	26960.3
0	4	72	32	37	32	33.6667	26960.3
0	5	72	34	25	20	26.3333	21087.7
0	6	72	17	23	27	22.3333	17884.5
0.001	1	72	30	41	34	35	28028
0.001	2	72	32	28	24	28	22422.4
0.001	3	72	25	25	26	25.3333	20286.9
0.001	4	72	24	36	25	28.3333	22689.3
0.001	5	72	27	28	34	29.6667	23757.1
0.001	6	72	29	31	32	30.6667	24557.9
0.01	1	72	38	34	37	36.3333	29095.7
0.01	2	72	24	24	29	25.6667	20553.9
0.01	3	72	33	29	28	30	24024
0.01	4	72	32	25	37	31.3333	25091.7
0.01	5	72	31	31	29	30.3333	24290.9
0.01	6	72	22	30	21	24.3333	19486.1
0.1	1	72	46	40	37	41	32832.8
0.1	2	72	42	31	40	37.6667	30163.5
0.1	3	72	32	40	32	34.6667	27761.1
0.1	4	72	38	27	37	34	27227.2
0.1	5	72	33	42	35	36.6667	29362.7
0.1	6	72	35	40	42	39	31231.2
1	1	72	39	28	33	33.3333	26693.3
1	2	72	25	35	36	32	25625.6
1	3	72	33	24	34	30.3333	24290.9
1	4	72	30	34	35	33	26426.4
1	5	72	30	33	38	33.6667	26960.3
1	6	72	45	35	56	45.3333	36302.9
10	1	72	30	41	35	35.3333	28294.9
10	2	72	27	29	37	31	24824.8
10	3	72	33	33	39	35	28028
10	4	72	48	39	31	39.3333	31498.1
10	5	72	36	30	36	34	27227.2
10	6	72	41	35	40	38.6667	30964.3
100	1	72	58	44	45	49	39239.2
100	2	72	54	64	57	58.3333	46713.3
100	3	72	55	50	60	55	44044
100	4	72	64	53	60	59	47247.2
100	5	72	52	53	57	54	43243.2
100	6	72	41	55	60	52	41641.6
200	1	72	65	91	75	77	61661.6
200	2	72	107	97	105	103	82482.4
200	3	72	101	86	109	98.6667	79012.3
200	4	72	84	76	106	88.6667	71004.3
200	5	72	87	91	94	90.6667	72605.9
200	6	72	92	74	115	93.6667	75008.3
0	1	96	24	36	31	30.3333	24290.9
0	2	96	31	25	25	27	21621.6
0	3	96	31	23	30	28	22422.4
0	4	96	22	39	32	31	24824.8
0	5	96	34	26	24	28	22422.4
0	6	96	26	34	41	33.6667	26960.3
0.001	1	96	19	36	29	28	22422.4
0.001	2	96	32	28	28	29.3333	23490.1
0.001	3	96	34	32	38	34.6667	27761.1
0.001	4	96	39	21	32	30.6667	24557.9
0.001	5	96	28	24	30	27.3333	21888.5
0.001	6	96	22	32	40	31.3333	25091.7
0.01	1	96	25	23	37	28.3333	22689.3
0.01	2	96	30	28	28	28.6667	22956.3
0.01	3	96	31	34	31	32	25625.6
0.01	4	96	37	39	27	34.3333	27494.1
0.01	5	96	29	24	29	27.3333	21888.5
0.01	6	96	30	23	30	27.6667	22155.5
0.1	1	96	31	29	27	29	23223.2
0.1	2	96	35	49	36	40	32032
0.1	3	96	37	39	44	40	32032
0.1	4	96	27	40	36	34.3333	27494.1
0.1	5	96	37	35	37	36.3333	29095.7
0.1	6	96	35	38	38	37	29629.6
1	1	96	33	39	38	36.6667	29362.7
1	2	96	26	36	31	31	24824.8
1	3	96	35	46	41	40.6667	32565.9
1	4	96	33	38	35	35.3333	28294.9
1	5	96	42	33	37	37.3333	29896.5
1	6	96	42	38	55	45	36036
10	1	96	33	46	36	38.3333	30697.3
10	2	96	43	34	39	38.6667	30964.3
10	3	96	49	48	53	50	40040
10	4	96	46	61	43	50	40040
10	5	96	29	37	41	35.6667	28561.9
10	6	96	41	40	43	41.3333	33099.7
100	1	96	56	51	52	53	42442.4
100	2	96	44	51	56	50.3333	40306.9
100	3	96	33	59	38	43.3333	34701.3
100	4	96	37	48	43	42.6667	34167.5
100	5	96	58	54	45	52.3333	41908.5
100	6	96	47	56	46	49.6667	39773.1
200	1	96	55	61	64	60	48048
200	2	96	49	54	45	49.3333	39506.1
200	3	96	82	73	65	73.3333	58725.3
200	4	96	56	55	81	64	51251.2
200	5	96	75	75	66	72	57657.6
200	6	96	61	46	70	59	47247.2
0	1	120	30	25	26	27	21621.6
0	2	120	25	26	41	30.6667	24557.9
0	3	120	24	28	33	28.3333	22689.3
0	4	120	31	29	35	31.6667	25358.7
0	5	120	30	26	27	27.6667	22155.5
0	6	120	30	29	36	31.6667	25358.7
0.001	1	120	27	23	31	27	21621.6
0.001	2	120	35	28	33	32	25625.6
0.001	3	120	30	29	2	20.3333	16282.9
0.001	4	120	27	20	31	26	20820.8
0.001	5	120	28	34	30	30.6667	24557.9
0.001	6	120	31	33	33	32.3333	25892.5
0.01	1	120	30	25	29	28	22422.4
0.01	2	120	25	29	32	28.6667	22956.3
0.01	3	120	28	37	26	30.3333	24290.9
0.01	4	120	29	34	22	28.3333	22689.3
0.01	5	120	30	35	36	33.6667	26960.3
0.01	6	120	35	33	33	33.6667	26960.3
0.1	1	120	39	34	33	35.3333	28294.9
0.1	2	120	48	41	37	42	33633.6
0.1	3	120	34	29	39	34	27227.2
0.1	4	120	38	36	30	34.6667	27761.1
0.1	5	120	36	29	27	30.6667	24557.9
0.1	6	120	37	48	40	41.6667	33366.7
1	1	120	36	30	36	34	27227.2
1	2	120	36	37	31	34.6667	27761.1
1	3	120	39	45	29	37.6667	30163.5
1	4	120	39	39	34	37.3333	29896.5
1	5	120	33	40	40	37.6667	30163.5
1	6	120	37	34	40	37	29629.6
10	1	120	37	46	50	44.3333	35502.1
10	2	120	42	54	48	48	38438.4
10	3	120	49	41	36	42	33633.6
10	4	120	41	34	49	41.3333	33099.7
10	5	120	43	55	43	47	37637.6
10	6	120	42	46	46	44.6667	35769.1
100	1	120	54	67	43	54.6667	43777.1
100	2	120	43	61	48	50.6667	40573.9
100	3	120	56	53	46	51.6667	41374.7
100	4	120	55	42	47	48	38438.4
100	5	120	51	50	48	49.6667	39773.1
100	6	120	56	58	47	53.6667	42976.3
200	1	120	57	59	75	63.6667	50984.3
200	2	120	54	55	68	59	47247.2
200	3	120	65	57	58	60	48048
200	4	120	106	88	99	97.6667	78211.5
200	5	120	79	69	90	79.3333	63530.1
200	6	120	81	74	65	73.3333	58725.3
Statistical analysis of one-way Anova at different timepoint with different IAA concentation
Timepoint: 0 Df Sum Sq Mean Sq F value Pr(>F)
Treatment 7 1162321 166046 0.751 0.631
Residuals 40 8847298 221182
Tukey multiple comparisons of means
95% family-wise confidence level
Fit: aov(formula = Cells.mL ~ Treatment, data = subset_data)
$Treatment
diff lwr upr p adj
B-A 3.559111e+02 -512.0286 1223.8509 0.8893955
C-A 2.224444e+02 -645.4953 1090.3842 0.9909710
D-A 4.448889e+01 -823.4509 912.4286 0.9999998
E-A 2.224444e+02 -645.4953 1090.3842 0.9909710
F-A 4.448889e+02 -423.0509 1312.8286 0.7247559
G-A 2.669333e+02 -601.0064 1134.8731 0.9743066
H-A 4.448889e+02 -423.0509 1312.8286 0.7247559
C-B -1.334667e+02 -1001.4064 734.4731 0.9996416
D-B -3.114222e+02 -1179.3620 556.5175 0.9418845
E-B -1.334667e+02 -1001.4064 734.4731 0.9996416
F-B 8.897778e+01 -778.9620 956.9175 0.9999765
G-B -8.897778e+01 -956.9175 778.9620 0.9999765
H-B 8.897778e+01 -778.9620 956.9175 0.9999765
D-C -1.779556e+02 -1045.8953 689.9842 0.9977004
E-C -1.666665e-07 -867.9398 867.9398 1.0000000
F-C 2.224444e+02 -645.4953 1090.3842 0.9909710
G-C 4.448889e+01 -823.4509 912.4286 0.9999998
H-C 2.224444e+02 -645.4953 1090.3842 0.9909710
E-D 1.779556e+02 -689.9842 1045.8953 0.9977004
F-D 4.004000e+02 -467.5398 1268.3398 0.8159576
G-D 2.224444e+02 -645.4953 1090.3842 0.9909710
H-D 4.004000e+02 -467.5398 1268.3398 0.8159576
F-E 2.224444e+02 -645.4953 1090.3842 0.9909710
G-E 4.448889e+01 -823.4509 912.4286 0.9999998
H-E 2.224444e+02 -645.4953 1090.3842 0.9909710
G-F -1.779556e+02 -1045.8953 689.9842 0.9977004
H-F 1.666670e-07 -867.9398 867.9398 1.0000000
H-G 1.779556e+02 -689.9842 1045.8953 0.9977004
Timepoint: 24 Df Sum Sq Mean Sq F value Pr(>F)
Treatment 7 14272948 2038993 1.432 0.22
Residuals 40 56943346 1423584
Tukey multiple comparisons of means
95% family-wise confidence level
Fit: aov(formula = Cells.mL ~ Treatment, data = subset_data)
$Treatment
diff lwr upr p adj
B-A 266.93333 -1935.0080 2468.875 0.9999268
C-A 444.88889 -1757.0525 2646.830 0.9979038
D-A 133.46667 -2068.4747 2335.408 0.9999994
E-A 177.95556 -2023.9858 2379.897 0.9999954
F-A 622.84444 -1579.0969 2824.786 0.9839487
G-A 1690.57778 -511.3636 3892.519 0.2444831
H-A 1156.71111 -1045.2303 3358.652 0.7000429
C-B 177.95556 -2023.9858 2379.897 0.9999954
D-B -133.46667 -2335.4080 2068.475 0.9999994
E-B -88.97778 -2290.9191 2112.964 1.0000000
F-B 355.91111 -1846.0303 2557.852 0.9995025
G-B 1423.64444 -778.2969 3625.586 0.4527340
H-B 889.77778 -1312.1636 3091.719 0.8966146
D-C -311.42222 -2513.3636 1890.519 0.9997942
E-C -266.93333 -2468.8747 1935.008 0.9999268
F-C 177.95556 -2023.9858 2379.897 0.9999954
G-C 1245.68889 -956.2525 3447.630 0.6183214
H-C 711.82222 -1490.1191 2913.764 0.9662875
E-D 44.48889 -2157.4525 2246.430 1.0000000
F-D 489.37778 -1712.5636 2691.319 0.9961957
G-D 1557.11111 -644.8303 3759.052 0.3397924
H-D 1023.24444 -1178.6969 3225.186 0.8104365
F-E 444.88889 -1757.0525 2646.830 0.9979038
G-E 1512.62222 -689.3191 3714.564 0.3757222
H-E 978.75556 -1223.1858 3180.697 0.8422573
G-F 1067.73333 -1134.2080 3269.675 0.7758730
H-F 533.86667 -1668.0747 2735.808 0.9935241
H-G -533.86667 -2735.8080 1668.075 0.9935241
Timepoint: 48 Df Sum Sq Mean Sq F value Pr(>F)
Treatment 7 480817973 68688282 5.322 0.000234 ***
Residuals 40 516302168 12907554
---
Signif. codes: 0 ‘***’ 0.001 ‘**’ 0.01 ‘*’ 0.05 ‘.’ 0.1 ‘ ’ 1
Tukey multiple comparisons of means
95% family-wise confidence level
Fit: aov(formula = Cells.mL ~ Treatment, data = subset_data)
$Treatment
diff lwr upr p adj
B-A -1.913022e+03 -8543.3689 4717.324 0.9820282
C-A 2.936267e+03 -3694.0800 9566.613 0.8447164
D-A 5.828044e+03 -802.3022 12458.391 0.1211720
E-A 4.359911e+03 -2270.4355 10990.258 0.4311184
F-A 6.139467e+03 -490.8800 12769.813 0.0871139
G-A 7.162711e+03 532.3645 13793.058 0.0262440
H-A 7.162711e+03 532.3645 13793.058 0.0262440
C-B 4.849289e+03 -1781.0578 11479.636 0.2993594
D-B 7.741067e+03 1110.7200 14371.413 0.0124880
E-B 6.272933e+03 -357.4133 12903.280 0.0752131
F-B 8.052489e+03 1422.1422 14682.836 0.0082418
G-B 9.075733e+03 2445.3867 15706.080 0.0019775
H-B 9.075733e+03 2445.3867 15706.080 0.0019775
D-C 2.891778e+03 -3738.5689 9522.124 0.8545422
E-C 1.423644e+03 -5206.7022 8053.991 0.9969289
F-C 3.203200e+03 -3427.1466 9833.547 0.7790430
G-C 4.226444e+03 -2403.9022 10856.791 0.4708528
H-C 4.226444e+03 -2403.9022 10856.791 0.4708528
E-D -1.468133e+03 -8098.4800 5162.213 0.9962819
F-D 3.114222e+02 -6318.9244 6941.769 0.9999999
G-D 1.334667e+03 -5295.6800 7965.013 0.9979523
H-D 1.334667e+03 -5295.6800 7965.013 0.9979523
F-E 1.779556e+03 -4850.7911 8409.902 0.9881515
G-E 2.802800e+03 -3827.5466 9433.147 0.8731513
H-E 2.802800e+03 -3827.5466 9433.147 0.8731513
G-F 1.023244e+03 -5607.1022 7653.591 0.9996330
H-F 1.023244e+03 -5607.1022 7653.591 0.9996330
H-G -1.666671e-06 -6630.3466 6630.347 1.0000000
Timepoint: 72 Df Sum Sq Mean Sq F value Pr(>F)
Treatment 7 1.249e+10 1.784e+09 111.4 <2e-16 ***
Residuals 40 6.406e+08 1.601e+07
---
Signif. codes: 0 ‘***’ 0.001 ‘**’ 0.01 ‘*’ 0.05 ‘.’ 0.1 ‘ ’ 1
Tukey multiple comparisons of means
95% family-wise confidence level
Fit: aov(formula = Cells.mL ~ Treatment, data = subset_data)
$Treatment
diff lwr upr p adj
B-A 444.8889 -6940.4587 7830.236 0.9999994
C-A 578.3556 -6806.9921 7963.703 0.9999963
D-A 6584.3556 -800.9921 13969.703 0.1111480
E-A 4537.8667 -2847.4809 11923.214 0.5175366
F-A 5294.1778 -2091.1698 12679.525 0.3232507
G-A 20509.3778 13124.0302 27894.725 0.0000000
H-A 50450.4000 43065.0524 57835.748 0.0000000
C-B 133.4667 -7251.8809 7518.814 1.0000000
D-B 6139.4667 -1245.8809 13524.814 0.1661109
E-B 4092.9778 -3292.3698 11478.325 0.6419925
F-B 4849.2889 -2536.0587 12234.636 0.4329833
G-B 20064.4889 12679.1413 27449.836 0.0000000
H-B 50005.5111 42620.1635 57390.859 0.0000000
D-C 6006.0000 -1379.3476 13391.348 0.1861698
E-C 3959.5111 -3425.8365 11344.859 0.6785845
F-C 4715.8222 -2669.5254 12101.170 0.4686542
G-C 19931.0222 12545.6746 27316.370 0.0000000
H-C 49872.0444 42486.6968 57257.392 0.0000000
E-D -2046.4889 -9431.8365 5338.859 0.9857389
F-D -1290.1778 -8675.5254 6095.170 0.9991743
G-D 13925.0222 6539.6746 21310.370 0.0000113
H-D 43866.0444 36480.6968 51251.392 0.0000000
F-E 756.3111 -6629.0365 8141.659 0.9999767
G-E 15971.5111 8586.1635 23356.859 0.0000007
H-E 45912.5333 38527.1857 53297.881 0.0000000
G-F 15215.2000 7829.8524 22600.548 0.0000019
H-F 45156.2222 37770.8746 52541.570 0.0000000
H-G 29941.0222 22555.6746 37326.370 0.0000000
Timepoint: 96 Df Sum Sq Mean Sq F value Pr(>F)
Treatment 7 3.589e+09 512680969 32.06 1.77e-14 ***
Residuals 40 6.397e+08 15992233
---
Signif. codes: 0 ‘***’ 0.001 ‘**’ 0.01 ‘*’ 0.05 ‘.’ 0.1 ‘ ’ 1
Tukey multiple comparisons of means
95% family-wise confidence level
Fit: aov(formula = Cells.mL ~ Treatment, data = subset_data)
$Treatment
diff lwr upr p adj
B-A 444.88889 -6935.3226 7825.100 0.9999994
C-A 44.48889 -7335.7226 7424.700 1.0000000
D-A 5160.71111 -2219.5004 12540.923 0.3535960
E-A 6406.40000 -973.8115 13786.612 0.1305048
F-A 10143.46667 2763.2552 17523.678 0.0018749
G-A 15126.22222 7746.0107 22506.434 0.0000021
H-A 26648.84444 19268.6329 34029.056 0.0000000
C-B -400.40000 -7780.6115 6979.812 0.9999997
D-B 4715.82222 -2664.3893 12096.034 0.4677654
E-B 5961.51111 -1418.7004 13341.723 0.1925765
F-B 9698.57778 2318.3663 17078.789 0.0033110
G-B 14681.33333 7301.1218 22061.545 0.0000039
H-B 26203.95556 18823.7441 33584.167 0.0000000
D-C 5116.22222 -2263.9893 12496.434 0.3643407
E-C 6361.91111 -1018.3004 13742.123 0.1358875
F-C 10098.97778 2718.7663 17479.189 0.0019856
G-C 15081.73333 7701.5218 22461.945 0.0000022
H-C 26604.35555 19224.1441 33984.567 0.0000000
E-D 1245.68889 -6134.5226 8625.900 0.9993398
F-D 4982.75556 -2397.4559 12362.967 0.3975520
G-D 9965.51111 2585.2996 17345.723 0.0023571
H-D 21488.13333 14107.9218 28868.345 0.0000000
F-E 3737.06667 -3643.1448 11117.278 0.7365723
G-E 8719.82222 1339.6107 16100.034 0.0110455
H-E 20242.44444 12862.2329 27622.656 0.0000000
G-F 4982.75556 -2397.4559 12362.967 0.3975520
H-F 16505.37778 9125.1663 23885.589 0.0000003
H-G 11522.62222 4142.4107 18902.834 0.0003028
Timepoint: 120 Df Sum Sq Mean Sq F value Pr(>F)
Treatment 7 5.947e+09 849561127 36.82 1.73e-15 ***
Residuals 40 9.229e+08 23073634
---
Signif. codes: 0 ‘***’ 0.001 ‘**’ 0.01 ‘*’ 0.05 ‘.’ 0.1 ‘ ’ 1
Tukey multiple comparisons of means
95% family-wise confidence level
Fit: aov(formula = Cells.mL ~ Treatment, data = subset_data)
$Treatment
diff lwr upr p adj
B-A -1.156711e+03 -10021.579 7708.156 0.9998799
C-A 7.563111e+02 -8108.556 9621.179 0.9999933
D-A 5.516622e+03 -3348.245 14381.490 0.5014589
E-A 5.516622e+03 -3348.245 14381.490 0.5014589
F-A 1.205649e+04 3191.621 20921.356 0.0021496
G-A 1.752862e+04 8663.755 26393.490 0.0000044
H-A 3.416747e+04 25302.599 43032.334 0.0000000
C-B 1.913022e+03 -6951.845 10777.890 0.9968312
D-B 6.673333e+03 -2191.534 15538.201 0.2662017
E-B 6.673333e+03 -2191.534 15538.201 0.2662017
F-B 1.321320e+04 4348.332 22078.068 0.0006095
G-B 1.868533e+04 9820.466 27550.201 0.0000012
H-B 3.532418e+04 26459.310 44189.045 0.0000000
D-C 4.760311e+03 -4104.556 13625.179 0.6768714
E-C 4.760311e+03 -4104.556 13625.179 0.6768714
F-C 1.130018e+04 2435.310 20165.045 0.0047710
G-C 1.677231e+04 7907.444 25637.179 0.0000106
H-C 3.341116e+04 24546.288 42276.023 0.0000000
E-D -3.637979e-12 -8864.868 8864.868 1.0000000
F-D 6.539867e+03 -2325.001 15404.734 0.2892648
G-D 1.201200e+04 3147.132 20876.868 0.0022543
H-D 2.865084e+04 19785.977 37515.712 0.0000000
F-E 6.539867e+03 -2325.001 15404.734 0.2892648
G-E 1.201200e+04 3147.132 20876.868 0.0022543
H-E 2.865084e+04 19785.977 37515.712 0.0000000
G-F 5.472133e+03 -3392.734 14337.001 0.5117122
H-F 2.211098e+04 13246.110 30975.845 0.0000000
H-G 1.663884e+04 7773.977 25503.712 0.0000124

## Sheet: UC81
	Cell counting at different IAA concentration and time point										Cell counting after IAA, 2,4-D, and glucose
Treatment	Replicate	Timepoint	1	2	3	average	Cells/mL				Treatment	Concentration	Replicates	Time	1	2	3	Average	Cells/mL
0	1	0	2	3	2	2.33333	1868.53				Control	0	1	72	62	64	59	61.6667	49382.7
0	2	0	1	2	1	1.33333	1067.73				Control	0	2	72	45	56	70	57	45645.6
0	3	0	2	4	2	2.66667	2135.47				Control	0	3	72	62	53	70	61.6667	49382.7
0	4	0	2	2	2	2	1601.6				Control	0	4	72	56	59	51	55.3333	44310.9
0	5	0	2	1	2	1.66667	1334.67				Control	0	5	72	49	53	81	61	48848.8
0	6	0	2	3	2	2.33333	1868.53				Control	0	6	72	79	63	69	70.3333	56322.9
0.001	1	0	2	2	2	2	1601.6				IAA	200um	1	72	90	67	72	76.3333	61127.7
0.001	2	0	3	1	3	2.33333	1868.53				IAA	200um	2	72	89	87	100	92	73673.6
0.001	3	0	1	2	1	1.33333	1067.73				IAA	200um	3	72	108	102	76	95.3333	76342.9
0.001	4	0	3	2	3	2.66667	2135.47				IAA	200um	4	72	86	112	86	94.6667	75809.1
0.001	5	0	1	1	3	1.66667	1334.67				IAA	200um	5	72	115	81	105	100.333	80346.9
0.001	6	0	1	2	3	2	1601.6				IAA	200um	6	72	97	96	88	93.6667	75008.3
0.01	1	0	1	3	1	1.66667	1334.67				24D	200um	1	72	114	106	94	104.667	83817.1
0.01	2	0	1	3	1	1.66667	1334.67				24D	200um	2	72	103	109	121	111	88888.8
0.01	3	0	1	2	2	1.66667	1334.67				24D	200um	3	72	103	124	84	103.667	83016.3
0.01	4	0	3	2	1	2	1601.6				24D	200um	4	72	112	113	82	102.333	81948.5
0.01	5	0	1	4	1	2	1601.6				24D	200um	5	72	71	94	71	78.6667	62996.3
0.01	6	0	3	2	2	2.33333	1868.53				24D	200um	6	72	93	110	122	108.333	86753.3
0.1	1	0	2	2	1	1.66667	1334.67				Glucose	200um	1	72	70	63	65	66	52852.8
0.1	2	0	1	1	1	1	800.8				Glucose	200um	2	72	62	50	49	53.6667	42976.3
0.1	3	0	1	1	1	1	800.8				Glucose	200um	3	72	75	66	63	68	54454.4
0.1	4	0	1	3	2	2	1601.6				Glucose	200um	4	72	54	64	61	59.6667	47781.1
0.1	5	0	1	2	1	1.33333	1067.73				Glucose	200um	5	72	63	45	41	49.6667	39773.1
0.1	6	0	3	1	1	1.66667	1334.67				Glucose	200um	6	72	67	71	62	66.6667	53386.7
1	1	0	2	1	3	2	1601.6
1	2	0	2	1	1	1.33333	1067.73
1	3	0	2	1	1	1.33333	1067.73
1	4	0	1	1	2	1.33333	1067.73
1	5	0	3	1	2	2	1601.6
1	6	0	1	1	2	1.33333	1067.73
10	1	0	1	1	2	1.33333	1067.73
10	2	0	1	1	1	1	800.8
10	3	0	2	1	1	1.33333	1067.73
10	4	0	1	3	1	1.66667	1334.67
10	5	0	1	1	2	1.33333	1067.73
10	6	0	2	1	2	1.66667	1334.67
100	1	0	3	2	1	2	1601.6
100	2	0	1	2	1	1.33333	1067.73
100	3	0	1	1	3	1.66667	1334.67
100	4	0	1	1	1	1	800.8
100	5	0	3	2	3	2.66667	2135.47
100	6	0	1	1	3	1.66667	1334.67
200	1	0	2	2	1	1.66667	1334.67
200	2	0	2	1	2	1.66667	1334.67
200	3	0	1	2	1	1.33333	1067.73
200	4	0	1	1	1	1	800.8
200	5	0	2	2	1	1.66667	1334.67
200	6	0	1	2	1	1.33333	1067.73
0	1	24	7	11	6	8	6406.4
0	2	24	9	8	9	8.66667	6940.27
0	3	24	7	8	11	8.66667	6940.27
0	4	24	3	8	9	6.66667	5338.67
0	5	24	5	9	3	5.66667	4537.87
0	6	24	9	3	5	5.66667	4537.87
0.001	1	24	5	4	5	4.66667	3737.07
0.001	2	24	9	4	10	7.66667	6139.47
0.001	3	24	7	9	7	7.66667	6139.47
0.001	4	24	7	3	6	5.33333	4270.93
0.001	5	24	7	9	5	7	5605.6
0.001	6	24	6	3	5	4.66667	3737.07
0.01	1	24	11	6	2	6.33333	5071.73
0.01	2	24	6	3	5	4.66667	3737.07
0.01	3	24	7	10	13	10	8008
0.01	4	24	3	5	9	5.66667	4537.87
0.01	5	24	4	11	7	7.33333	5872.53
0.01	6	24	4	5	8	5.66667	4537.87
0.1	1	24	3	6	3	4	3203.2
0.1	2	24	4	5	4	4.33333	3470.13
0.1	3	24	11	12	5	9.33333	7474.13
0.1	4	24	5	9	9	7.66667	6139.47
0.1	5	24	4	6	8	6	4804.8
0.1	6	24	7	9	9	8.33333	6673.33
1	1	24	7	3	6	5.33333	4270.93
1	2	24	6	5	19	10	8008
1	3	24	5	15	5	8.33333	6673.33
1	4	24	3	10	8	7	5605.6
1	5	24	3	12	5	6.66667	5338.67
1	6	24	7	15	6	9.33333	7474.13
10	1	24	15	7	6	9.33333	7474.13
10	2	24	5	13	9	9	7207.2
10	3	24	8	8	6	7.33333	5872.53
10	4	24	8	6	11	8.33333	6673.33
10	5	24	9	10	8	9	7207.2
10	6	24	5	12	4	7	5605.6
100	1	24	13	12	7	10.6667	8541.87
100	2	24	5	7	7	6.33333	5071.73
100	3	24	5	11	7	7.66667	6139.47
100	4	24	12	6	10	9.33333	7474.13
100	5	24	10	10	12	10.6667	8541.87
100	6	24	11	8	9	9.33333	7474.13
200	1	24	8	16	6	10	8008
200	2	24	10	8	9	9	7207.2
200	3	24	12	8	10	10	8008
200	4	24	12	11	10	11	8808.8
200	5	24	11	5	10	8.66667	6940.27
200	6	24	11	12	12	11.6667	9342.67
0	1	48	27	30	24	27	21621.6
0	2	48	20	25	19	21.3333	17083.7
0	3	48	19	25	30	24.6667	19753.1
0	4	48	27	28	22	25.6667	20553.9
0	5	48	26	20	20	22	17617.6
0	6	48	26	24	36	28.6667	22956.3
0.001	1	48	26	25	42	31	24824.8
0.001	2	48	24	41	32	32.3333	25892.5
0.001	3	48	19	23	14	18.6667	14948.3
0.001	4	48	23	23	18	21.3333	17083.7
0.001	5	48	20	19	8	15.6667	12545.9
0.001	6	48	24	27	26	25.6667	20553.9
0.01	1	48	21	21	23	21.6667	17350.7
0.01	2	48	17	21	23	20.3333	16282.9
0.01	3	48	30	43	31	34.6667	27761.1
0.01	4	48	25	29	29	27.6667	22155.5
0.01	5	48	27	27	21	25	20020
0.01	6	48	19	30	24	24.3333	19486.1
0.1	1	48	23	36	31	30	24024
0.1	2	48	24	23	27	24.6667	19753.1
0.1	3	48	26	29	28	27.6667	22155.5
0.1	4	48	29	38	36	34.3333	27494.1
0.1	5	48	33	27	26	28.6667	22956.3
0.1	6	48	31	25	26	27.3333	21888.5
1	1	48	28	26	26	26.6667	21354.7
1	2	48	20	17	32	23	18418.4
1	3	48	28	31	20	26.3333	21087.7
1	4	48	40	29	28	32.3333	25892.5
1	5	48	21	21	23	21.6667	17350.7
1	6	48	33	37	31	33.6667	26960.3
10	1	48	23	31	26	26.6667	21354.7
10	2	48	30	29	28	29	23223.2
10	3	48	28	29	36	31	24824.8
10	4	48	37	36	29	34	27227.2
10	5	48	29	43	38	36.6667	29362.7
10	6	48	29	39	29	32.3333	25892.5
100	1	48	25	33	31	29.6667	23757.1
100	2	48	36	22	26	28	22422.4
100	3	48	36	29	46	37	29629.6
100	4	48	42	48	37	42.3333	33900.5
100	5	48	38	35	30	34.3333	27494.1
100	6	48	55	39	30	41.3333	33099.7
200	1	48	34	29	37	33.3333	26693.3
200	2	48	34	38	37	36.3333	29095.7
200	3	48	33	26	33	30.6667	24557.9
200	4	48	28	33	49	36.6667	29362.7
200	5	48	38	49	37	41.3333	33099.7
200	6	48	33	38	40	37	29629.6
0	1	72	52	46	89	62.3333	49916.5
0	2	72	55	46	47	49.3333	39506.1
0	3	72	45	46	60	50.3333	40306.9
0	4	72	57	60	46	54.3333	43510.1
0	5	72	56	44	61	53.6667	42976.3
0	6	72	67	53	66	62	49649.6
0.001	1	72	68	73	57	66	52852.8
0.001	2	72	50	59	47	52	41641.6
0.001	3	72	70	69	67	68.6667	54988.3
0.001	4	72	64	62	56	60.6667	48581.9
0.001	5	72	53	61	55	56.3333	45111.7
0.001	6	72	60	61	52	57.6667	46179.5
0.01	1	72	61	70	61	64	51251.2
0.01	2	72	55	59	74	62.6667	50183.5
0.01	3	72	74	50	58	60.6667	48581.9
0.01	4	72	66	61	53	60	48048
0.01	5	72	64	60	66	63.3333	50717.3
0.01	6	72	70	59	54	61	48848.8
0.1	1	72	45	85	82	70.6667	56589.9
0.1	2	72	63	61	67	63.6667	50984.3
0.1	3	72	55	59	74	62.6667	50183.5
0.1	4	72	74	54	89	72.3333	57924.5
0.1	5	72	65	77	54	65.3333	52318.9
0.1	6	72	75	77	72	74.6667	59793.1
1	1	72	55	64	58	59	47247.2
1	2	72	58	65	51	58	46446.4
1	3	72	54	67	58	59.6667	47781.1
1	4	72	76	65	75	72	57657.6
1	5	72	52	64	60	58.6667	46980.3
1	6	72	62	68	76	68.6667	54988.3
10	1	72	80	70	67	72.3333	57924.5
10	2	72	72	74	74	73.3333	58725.3
10	3	72	64	65	54	61	48848.8
10	4	72	65	78	88	77	61661.6
10	5	72	68	65	76	69.6667	55789.1
10	6	72	91	75	80	82	65665.6
100	1	72	83	86	85	84.6667	67801.1
100	2	72	110	95	95	100	80080
100	3	72	90	94	99	94.3333	75542.1
100	4	72	89	103	111	101	80880.8
100	5	72	91	92	77	86.6667	69402.7
100	6	72	101	130	97	109.333	87554.1
200	1	72	117	91	115	107.667	86219.5
200	2	72	112	114	107	111	88888.8
200	3	72	100	103	108	103.667	83016.3
200	4	72	111	135	143	129.667	103837
200	5	72	102	119	111	110.667	88621.9
200	6	72	105	107	104	105.333	84350.9
0	1	96	62	60	54	58.6667	46980.3
0	2	96	45	60	62	55.6667	44577.9
0	3	96	50	50	60	53.3333	42709.3
0	4	96	49	47	54	50	40040
0	5	96	68	64	62	64.6667	51785.1
0	6	96	55	55	60	56.6667	45378.7
0.001	1	96	70	61	47	59.3333	47514.1
0.001	2	96	57	59	58	58	46446.4
0.001	3	96	50	50	55	51.6667	41374.7
0.001	4	96	62	56	66	61.3333	49115.7
0.001	5	96	54	70	71	65	52052
0.001	6	96	71	75	86	77.3333	61928.5
0.01	1	96	74	74	88	78.6667	62996.3
0.01	2	96	75	56	81	70.6667	56589.9
0.01	3	96	60	47	77	61.3333	49115.7
0.01	4	96	64	77	63	68	54454.4
0.01	5	96	60	71	59	63.3333	50717.3
0.01	6	96	62	55	59	58.6667	46980.3
0.1	1	96	76	66	73	71.6667	57390.7
0.1	2	96	69	56	75	66.6667	53386.7
0.1	3	96	57	62	65	61.3333	49115.7
0.1	4	96	68	59	72	66.3333	53119.7
0.1	5	96	86	59	71	72	57657.6
0.1	6	96	63	71	67	67	53653.6
1	1	96	50	73	65	62.6667	50183.5
1	2	96	71	74	67	70.6667	56589.9
1	3	96	74	65	71	70	56056
1	4	96	59	72	58	63	50450.4
1	5	96	62	61	55	59.3333	47514.1
1	6	96	74	87	94	85	68068
10	1	96	89	101	92	94	75275.2
10	2	96	93	86	97	92	73673.6
10	3	96	109	76	82	89	71271.2
10	4	96	72	81	73	75.3333	60326.9
10	5	96	80	61	68	69.6667	55789.1
10	6	96	81	104	110	98.3333	78745.3
100	1	96	160	185	149	164.667	131865
100	2	96	140	119	129	129.333	103570
100	3	96	154	129	134	139	111311
100	4	96	168	149	146	154.333	123590
100	5	96	128	149	144	140.333	112379
100	6	96	139	159	159	152.333	121989
200	1	96	116	144	123	127.667	102235
200	2	96	160	217	205	194	155355
200	3	96	176	231	157	188	150550
200	4	96	148	189	90	142.333	113981
200	5	96	156	139	132	142.333	113981
200	6	96	179	146	150	158.333	126793
0	1	120	59	65	77	67	53653.6
0	2	120	62	62	58	60.6667	48581.9
0	3	120	57	58	49	54.6667	43777.1
0	4	120	64	65	52	60.3333	48314.9
0	5	120	76	56	57	63	50450.4
0	6	120	55	73	68	65.3333	52318.9
0.001	1	120	42	50	54	48.6667	38972.3
0.001	2	120	74	73	55	67.3333	53920.5
0.001	3	120	78	66	49	64.3333	51518.1
0.001	4	120	48	55	72	58.3333	46713.3
0.001	5	120	75	68	69	70.6667	56589.9
0.001	6	120	78	65	89	77.3333	61928.5
0.01	1	120	52	66	68	62	49649.6
0.01	2	120	84	42	55	60.3333	48314.9
0.01	3	120	42	68	55	55	44044
0.01	4	120	102	110	90	100.667	80613.9
0.01	5	120	74	78	98	83.3333	66733.3
0.01	6	120	88	69	82	79.6667	63797.1
0.1	1	120	63	58	67	62.6667	50183.5
0.1	2	120	79	92	95	88.6667	71004.3
0.1	3	120	98	84	85	89	71271.2
0.1	4	120	80	85	69	78	62462.4
0.1	5	120	82	86	95	87.6667	70203.5
0.1	6	120	105	80	94	93	74474.4
1	1	120	69	117	71	85.6667	68601.9
1	2	120	66	79	65	70	56056
1	3	120	68	65	82	71.6667	57390.7
1	4	120	76	72	68	72	57657.6
1	5	120	73	79	93	81.6667	65398.7
1	6	120	88	86	96	90	72072
10	1	120	70	78	58	68.6667	54988.3
10	2	120	89	96	91	92	73673.6
10	3	120	106	80	91	92.3333	73940.5
10	4	120	101	105	84	96.6667	77410.7
10	5	120	83	71	84	79.3333	63530.1
10	6	120	97	97	112	102	81681.6
100	1	120	156	184	126	155.333	124391
100	2	120	141	126	128	131.667	105439
100	3	120	165	142	129	145.333	116383
100	4	120	156	147	151	151.333	121188
100	5	120	185	115	130	143.333	114781
100	6	120	139	126	126	130.333	104371
200	1	120	118	172	148	146	116917
200	2	120	130	165	183	159.333	127594
200	3	120	108	148	140	132	105706
200	4	120	128	196	237	187	149750
200	5	120	181	185	195	187	149750
200	6	120	171	202	182	185	148148
Statistical analysis of one-way Anova at different timepoint with different IAA concentation
Timepoint: 0 Df Sum Sq Mean Sq F value Pr(>F)
Treatment 7 1922357 274622 2.666 0.0231 *
Residuals 40 4120822 103021
---
Signif. codes: 0 ‘***’ 0.001 ‘**’ 0.01 ‘*’ 0.05 ‘.’ 0.1 ‘ ’ 1
Tukey multiple comparisons of means
95% family-wise confidence level
Fit: aov(formula = Cells.mL ~ Treatment, data = subset_data)
$Treatment
diff lwr upr p adj
B-A -4.448889e+01 -636.8359 547.85810 0.9999972
C-A -1.334667e+02 -725.8137 458.88032 0.9958595
D-A -4.893778e+02 -1081.7248 102.96921 0.1716360
E-A -4.004000e+02 -992.7470 191.94698 0.3960451
F-A -5.338667e+02 -1126.2137 58.48032 0.1038533
G-A -2.669333e+02 -859.2803 325.41365 0.8328959
H-A -4.893778e+02 -1081.7248 102.96921 0.1716360
C-B -8.897778e+01 -681.3248 503.36921 0.9996930
D-B -4.448889e+02 -1037.2359 147.45810 0.2687786
E-B -3.559111e+02 -948.2581 236.43587 0.5455535
F-B -4.893778e+02 -1081.7248 102.96921 0.1716360
G-B -2.224444e+02 -814.7914 369.90254 0.9270893
H-B -4.448889e+02 -1037.2359 147.45810 0.2687786
D-C -3.559111e+02 -948.2581 236.43587 0.5455535
E-C -2.669333e+02 -859.2803 325.41365 0.8328959
F-C -4.004000e+02 -992.7470 191.94698 0.3960451
G-C -1.334667e+02 -725.8137 458.88032 0.9958595
H-C -3.559111e+02 -948.2581 236.43587 0.5455535
E-D 8.897778e+01 -503.3692 681.32476 0.9996930
F-D -4.448889e+01 -636.8359 547.85810 0.9999972
G-D 2.224444e+02 -369.9025 814.79143 0.9270893
H-D 4.547474e-13 -592.3470 592.34698 1.0000000
F-E -1.334667e+02 -725.8137 458.88032 0.9958595
G-E 1.334667e+02 -458.8803 725.81365 0.9958595
H-E -8.897778e+01 -681.3248 503.36921 0.9996930
G-F 2.669333e+02 -325.4137 859.28032 0.8328959
H-F 4.448889e+01 -547.8581 636.83587 0.9999972
H-G -2.224444e+02 -814.7914 369.90254 0.9270893
Timepoint: 24 Df Sum Sq Mean Sq F value Pr(>F)
Treatment 7 48452315 6921759 4.184 0.00153 **
Residuals 40 66170662 1654267
---
Signif. codes: 0 ‘***’ 0.001 ‘**’ 0.01 ‘*’ 0.05 ‘.’ 0.1 ‘ ’ 1
Tukey multiple comparisons of means
95% family-wise confidence level
Fit: aov(formula = Cells.mL ~ Treatment, data = subset_data)
$Treatment
diff lwr upr p adj
B-A -8.452889e+02 -3218.9406 1528.363 0.9440618
C-A -4.893778e+02 -2863.0295 1884.274 0.9976188
D-A -4.893778e+02 -2863.0295 1884.274 0.9976188
E-A 4.448889e+02 -1928.7628 2818.541 0.9987003
F-A 8.897778e+02 -1483.8740 3263.430 0.9277291
G-A 1.423644e+03 -950.0073 3797.296 0.5477865
H-A 2.268933e+03 -104.7184 4642.585 0.0699490
C-B 3.559111e+02 -2017.7406 2729.563 0.9996966
D-B 3.559111e+02 -2017.7406 2729.563 0.9996966
E-B 1.290178e+03 -1083.4740 3663.830 0.6636767
F-B 1.735067e+03 -638.5851 4108.718 0.3000161
G-B 2.268933e+03 -104.7184 4642.585 0.0699490
H-B 3.114222e+03 740.5705 5487.874 0.0033777
D-C -1.666695e-07 -2373.6517 2373.652 1.0000000
E-C 9.342667e+02 -1439.3851 3307.918 0.9085804
F-C 1.379156e+03 -994.4962 3752.807 0.5866477
G-C 1.913022e+03 -460.6295 4286.674 0.1947580
H-C 2.758311e+03 384.6594 5131.963 0.0130980
E-D 9.342667e+02 -1439.3851 3307.918 0.9085804
F-D 1.379156e+03 -994.4962 3752.807 0.5866477
G-D 1.913022e+03 -460.6295 4286.674 0.1947580
H-D 2.758311e+03 384.6594 5131.963 0.0130980
F-E 4.448889e+02 -1928.7628 2818.541 0.9987003
G-E 9.787556e+02 -1394.8962 3352.407 0.8865683
H-E 1.824044e+03 -549.6073 4197.696 0.2435155
G-F 5.338667e+02 -1839.7851 2907.518 0.9959051
H-F 1.379156e+03 -994.4962 3752.807 0.5866477
H-G 8.452889e+02 -1528.3628 3218.941 0.9440618
Timepoint: 48 Df Sum Sq Mean Sq F value Pr(>F)
Treatment 7 580167485 82881069 5.931 9.03e-05 ***
Residuals 40 558994833 13974871
---
Signif. codes: 0 ‘***’ 0.001 ‘**’ 0.01 ‘*’ 0.05 ‘.’ 0.1 ‘ ’ 1
Tukey multiple comparisons of means
95% family-wise confidence level
Fit: aov(formula = Cells.mL ~ Treatment, data = subset_data)
$Treatment
diff lwr upr p adj
B-A -622.8444 -7521.876405 6276.188 0.9999902
C-A 578.3556 -6320.676405 7477.388 0.9999941
D-A 3114.2222 -3784.809738 10013.254 0.8317132
E-A 1913.0222 -4986.009738 8812.054 0.9856832
F-A 5383.1556 -1515.876405 12282.188 0.2273002
G-A 8452.8889 1553.856927 15351.921 0.0074845
H-A 8808.8000 1909.768038 15707.832 0.0046796
C-B 1201.2000 -5697.831960 8100.232 0.9991920
D-B 3737.0667 -3161.965293 10636.099 0.6674354
E-B 2535.8667 -4363.165293 9434.899 0.9344092
F-B 6006.0000 -893.031960 12905.032 0.1283183
G-B 9075.7333 2176.701372 15974.765 0.0032688
H-B 9431.6444 2532.612483 16330.676 0.0020101
D-C 2535.8667 -4363.165293 9434.899 0.9344092
E-C 1334.6667 -5564.365293 8233.699 0.9984088
F-C 4804.8000 -2094.231960 11703.832 0.3585974
G-C 7874.5333 975.501372 14773.565 0.0156640
H-C 8230.4444 1331.412483 15129.476 0.0099813
E-D -1201.2000 -8100.231960 5697.832 0.9991920
F-D 2268.9333 -4630.098627 9167.965 0.9630366
G-D 5338.6667 -1560.365295 12237.699 0.2360492
H-D 5694.5778 -1204.454183 12593.610 0.1724549
F-E 3470.1333 -3428.898627 10369.165 0.7429105
G-E 6539.8667 -359.165295 13438.899 0.0741953
H-E 6895.7778 -3.254183 13794.810 0.0501835
G-F 3069.7333 -3829.298628 9968.765 0.8415736
H-F 3425.6444 -3473.387517 10324.676 0.7548653
H-G 355.9111 -6543.120848 7254.943 0.9999998
Timepoint: 72 Df Sum Sq Mean Sq F value Pr(>F)
Treatment 7 1.048e+10 1.497e+09 51.69 <2e-16 ***
Residuals 40 1.158e+09 2.896e+07
---
Signif. codes: 0 ‘***’ 0.001 ‘**’ 0.01 ‘*’ 0.05 ‘.’ 0.1 ‘ ’ 1
Tukey multiple comparisons of means
95% family-wise confidence level
Fit: aov(formula = Cells.mL ~ Treatment, data = subset_data)
$Treatment
diff lwr upr p adj
B-A 3915.0222 -6016.86454 13846.909 0.9079331
C-A 5294.1778 -4637.70899 15226.065 0.6847378
D-A 10321.4222 389.53546 20253.309 0.0366812
E-A 5872.5333 -4059.35343 15804.420 0.5653757
F-A 13791.5556 3859.66879 23723.442 0.0016372
G-A 32565.8667 22633.97990 42497.753 0.0000000
H-A 44844.8000 34912.91324 54776.687 0.0000000
C-B 1379.1556 -8552.73121 11311.042 0.9998179
D-B 6406.4000 -3525.48677 16338.287 0.4557177
E-B 1957.5111 -7974.37565 11889.398 0.9982086
F-B 9876.5333 -55.35343 19808.420 0.0522062
G-B 28650.8444 18718.95768 38582.731 0.0000000
H-B 40929.7778 30997.89102 50861.665 0.0000000
D-C 5027.2444 -4904.64232 14959.131 0.7369323
E-C 578.3556 -9353.53121 10510.242 0.9999995
F-C 8497.3778 -1434.50899 18429.265 0.1418488
G-C 27271.6889 17339.80212 37203.576 0.0000000
H-C 39550.6222 29618.73546 49482.509 0.0000000
E-D -4448.8889 -14380.77565 5482.998 0.8370416
F-D 3470.1333 -6461.75343 13402.020 0.9492528
G-D 22244.4444 12312.55768 32176.331 0.0000003
H-D 34523.3778 24591.49102 44455.265 0.0000000
F-E 7919.0222 -2012.86455 17850.909 0.2052689
G-E 26693.3333 16761.44657 36625.220 0.0000000
H-E 38972.2667 29040.37991 48904.153 0.0000000
G-F 18774.3111 8842.42435 28706.198 0.0000108
H-F 31053.2445 21121.35769 40985.131 0.0000000
H-G 12278.9333 2347.04657 22210.820 0.0067721
Timepoint: 96 Df Sum Sq Mean Sq F value Pr(>F)
Treatment 7 4.371e+10 6.244e+09 61.55 <2e-16 ***
Residuals 40 4.058e+09 1.014e+08
---
Signif. codes: 0 ‘***’ 0.001 ‘**’ 0.01 ‘*’ 0.05 ‘.’ 0.1 ‘ ’ 1
Tukey multiple comparisons of means
95% family-wise confidence level
Fit: aov(formula = Cells.mL ~ Treatment, data = subset_data)
$Treatment
diff lwr upr p adj
B-A 4493.3778 -14094.8670 23081.62 0.9936395
C-A 8230.4444 -10357.8003 26818.69 0.8448293
D-A 8808.8000 -9779.4448 27397.04 0.7950351
E-A 9565.1111 -9023.1337 28153.36 0.7209219
F-A 23935.0222 5346.7775 42523.27 0.0042349
G-A 72205.4666 53617.2219 90793.71 0.0000000
H-A 81904.0444 63315.7997 100492.29 0.0000000
C-B 3737.0667 -14851.1781 22325.31 0.9979685
D-B 4315.4222 -14272.8225 22903.67 0.9950251
E-B 5071.7333 -13516.5114 23659.98 0.9869607
F-B 19441.6444 853.3997 38029.89 0.0347588
G-B 67712.0889 49123.8441 86300.33 0.0000000
H-B 77410.6667 58822.4219 95998.91 0.0000000
D-C 578.3556 -18009.8892 19166.60 1.0000000
E-C 1334.6667 -17253.5781 19922.91 0.9999980
F-C 15704.5778 -2883.6670 34292.82 0.1521799
G-C 63975.0222 45386.7774 82563.27 0.0000000
H-C 73673.6000 55085.3552 92261.84 0.0000000
E-D 756.3111 -17831.9336 19344.56 1.0000000
F-D 15126.2222 -3462.0225 33714.47 0.1855681
G-D 63396.6667 44808.4219 81984.91 0.0000000
H-D 73095.2444 54506.9997 91683.49 0.0000000
F-E 14369.9111 -4218.3337 32958.16 0.2371009
G-E 62640.3555 44052.1108 81228.60 0.0000000
H-E 72338.9333 53750.6886 90927.18 0.0000000
G-F 48270.4444 29682.1997 66858.69 0.0000000
H-F 57969.0222 39380.7775 76557.27 0.0000000
H-G 9698.5778 -8889.6670 28286.82 0.7070076
Timepoint: 120 Df Sum Sq Mean Sq F value Pr(>F)
Treatment 7 3.960e+10 5.657e+09 48.94 <2e-16 ***
Residuals 40 4.624e+09 1.156e+08
---
Signif. codes: 0 ‘***’ 0.001 ‘**’ 0.01 ‘*’ 0.05 ‘.’ 0.1 ‘ ’ 1
Tukey multiple comparisons of means
95% family-wise confidence level
Fit: aov(formula = Cells.mL ~ Treatment, data = subset_data)
$Treatment
diff lwr upr p adj
B-A 2090.978 -17751.9646 21933.92 0.9999717
C-A 9342.667 -10500.2758 29185.61 0.8002249
D-A 17083.733 -2759.2091 36926.68 0.1368660
E-A 13346.667 -6496.2758 33189.61 0.4023190
F-A 21354.667 1511.7242 41197.61 0.0271501
G-A 64909.289 45066.3464 84752.23 0.0000000
H-A 83461.156 63618.2131 103304.10 0.0000000
C-B 7251.689 -12591.2535 27094.63 0.9362681
D-B 14992.756 -4850.1869 34835.70 0.2620682
E-B 11255.689 -8587.2535 31098.63 0.6151929
F-B 19263.689 -579.2535 39106.63 0.0625368
G-B 62818.311 42975.3687 82661.25 0.0000000
H-B 81370.178 61527.2354 101213.12 0.0000000
D-C 7741.067 -12101.8758 27584.01 0.9123540
E-C 4004.000 -15838.9424 23846.94 0.9979207
F-C 12012.000 -7830.9424 31854.94 0.5362448
G-C 55566.622 35723.6798 75409.56 0.0000000
H-C 74118.489 54275.5465 93961.43 0.0000000
E-D -3737.067 -23580.0091 16105.88 0.9986596
F-D 4270.933 -15572.0091 24113.88 0.9968822
G-D 47825.556 27982.6131 67668.50 0.0000001
H-D 66377.422 46534.4798 86220.36 0.0000000
F-E 8008.000 -11834.9424 27850.94 0.8972275
G-E 51562.622 31719.6798 71405.56 0.0000000
H-E 70114.489 50271.5465 89957.43 0.0000000
G-F 43554.622 23711.6798 63397.56 0.0000005
H-F 62106.489 42263.5465 81949.43 0.0000000
H-G 18551.867 -1291.0757 38394.81 0.0816259

## Sheet: UC122
	Cell counting at different IAA concentration and time point										Cell counting after IAA, 2,4-D, and glucose
Treatment	Replicate	Timepoint	1	2	3	average	Cells/mL				Treatment	Concentration	Replicates	Time	1	2	3	Average	Cells/mL
0	1	0	2	2	2	2	1601.6				Control	0	1	72	9	10	7	8.66667	7009.6
0	2	0	3	1	1	1.66667	1334.67				Control	0	2	72	9	8	12	9.66667	7818.4
0	3	0	1	2	1	1.33333	1067.73				Control	0	3	72	9	12	12	11	8896.8
0	4	0	1	2	1	1.33333	1067.73				Control	0	4	72	12	14	9	11.6667	9436
0	5	0	1	1	1	1	800.8				Control	0	5	72	19	11	14	14.6667	11862.4
0	6	0	1	2	2	1.66667	1334.67				Control	0	6	72	9	11	13	11	8896.8
0.001	1	0	1	2	2	1.66667	1334.67				IAA	10um	1	72	30	30	35	31.6667	25612
0.001	2	0	1	2	1	1.33333	1067.73				IAA	10um	2	72	33	37	20	30	24264
0.001	3	0	2	1	2	1.66667	1334.67				IAA	10um	3	72	37	37	23	32.3333	26151.2
0.001	4	0	1	1	2	1.33333	1067.73				IAA	10um	4	72	18	34	38	30	24264
0.001	5	0	1	1	2	1.33333	1067.73				IAA	10um	5	72	39	31	38	36	29116.8
0.001	6	0	1	1	1	1	800.8				IAA	10um	6	72	37	42	31	36.6667	29656
0.01	1	0	1	1	1	1	800.8				24D	10um	1	72	43	33	36	37.3333	30195.2
0.01	2	0	3	2	1	2	1601.6				24D	10um	2	72	28	31	38	32.3333	26151.2
0.01	3	0	1	1	1	1	800.8				24D	10um	3	72	28	34	35	32.3333	26151.2
0.01	4	0	4	1	1	2	1601.6				24D	10um	4	72	34	30	30	31.3333	25342.4
0.01	5	0	1	1	1	1	800.8				24D	10um	5	72	32	29	26	29	23455.2
0.01	6	0	1	2	1	1.33333	1067.73				24D	10um	6	72	32	30	27	29.6667	23994.4
0.1	1	0	1	1	1	1	800.8				Glucose	10um	1	72	9	13	3	8.33333	6740
0.1	2	0	2	2	1	1.66667	1334.67				Glucose	10um	2	72	3	8	3	4.66667	3774.4
0.1	3	0	1	1	1	1	800.8				Glucose	10um	3	72	5	4	8	5.66667	4583.2
0.1	4	0	2	2	2	2	1601.6				Glucose	10um	4	72	5	3	3	3.66667	2965.6
0.1	5	0	1	1	2	1.33333	1067.73				Glucose	10um	5	72	4	4	2	3.33333	2696
0.1	6	0	1	1	1	1	800.8				Glucose	10um	6	72	4	3	3	3.33333	2696
1	1	0	1	1	2	1.33333	1067.73
1	2	0	1	1	1	1	800.8
1	3	0	1	2	1	1.33333	1067.73
1	4	0	1	2	2	1.66667	1334.67
1	5	0	1	1	2	1.33333	1067.73
1	6	0	1	1	1	1	800.8
10	1	0	1	2	1	1.33333	1067.73
10	2	0	1	3	1	1.66667	1334.67
10	3	0	1	1	1	1	800.8
10	4	0	1	1	3	1.66667	1334.67
10	5	0	2	2	1	1.66667	1334.67
10	6	0	1	2	1	1.33333	1067.73
100	1	0	1	1	1	1	800.8
100	2	0	2	1	2	1.66667	1334.67
100	3	0	1	1	1	1	800.8
100	4	0	1	2	1	1.33333	1067.73
100	5	0	1	1	1	1	800.8
100	6	0	2	1	1	1.33333	1067.73
200	1	0	1	1	2	1.33333	1067.73
200	2	0	2	1	2	1.66667	1334.67
200	3	0	1	1	1	1	800.8
200	4	0	1	1	1	1	800.8
200	5	0	1	1	1	1	800.8
200	6	0	1	2	1	1.33333	1067.73
0	1	24	11	5	6	7.33333	1489.84
0	2	24	5	5	14	8	1625.28
0	3	24	6	10	8	8	1625.28
0	4	24	7	13	11	10.3333	2099.32
0	5	24	18	13	5	12	2437.92
0	6	24	11	7	10	9.33333	1896.16
0.001	1	24	7	7	9	7.66667	1557.56
0.001	2	24	7	18	9	11.3333	2302.48
0.001	3	24	4	9	12	8.33333	1693
0.001	4	24	8	6	10	8	1625.28
0.001	5	24	5	7	8	6.66667	1354.4
0.001	6	24	10	9	11	10	2031.6
0.01	1	24	6	9	5	6.66667	1354.4
0.01	2	24	8	5	8	7	1422.12
0.01	3	24	11	13	9	11	2234.76
0.01	4	24	9	10	12	10.3333	2099.32
0.01	5	24	17	9	12	12.6667	2573.36
0.01	6	24	15	9	11	11.6667	2370.2
0.1	1	24	10	10	12	10.6667	2167.04
0.1	2	24	12	10	11	11	2234.76
0.1	3	24	13	9	13	11.6667	2370.2
0.1	4	24	12	11	11	11.3333	2302.48
0.1	5	24	6	8	11	8.33333	1693
0.1	6	24	12	14	13	13	2641.08
1	1	24	10	9	9	9.33333	1896.16
1	2	24	9	8	9	8.66667	1760.72
1	3	24	10	10	9	9.66667	1963.88
1	4	24	9	9	8	8.66667	1760.72
1	5	24	6	7	9	7.33333	1489.84
1	6	24	4	8	9	7	1422.12
10	1	24	6	10	9	8.33333	1693
10	2	24	7	9	10	8.66667	1760.72
10	3	24	7	10	11	9.33333	1896.16
10	4	24	15	17	9	13.6667	2776.52
10	5	24	11	10	14	11.6667	2370.2
10	6	24	6	10	12	9.33333	1896.16
100	1	24	7	6	9	7.33333	1489.84
100	2	24	11	11	8	10	2031.6
100	3	24	8	10	11	9.66667	1963.88
100	4	24	13	10	5	9.33333	1896.16
100	5	24	5	9	10	8	1625.28
100	6	24	9	9	12	10	2031.6
200	1	24	15	11	11	12.3333	2505.64
200	2	24	5	8	12	8.33333	1693
200	3	24	12	8	11	10.3333	2099.32
200	4	24	11	12	7	10	2031.6
200	5	24	9	8	8	8.33333	1693
200	6	24	10	10	10	10	2031.6
0	1	48	12	6	7	8.33333	6673.33
0	2	48	11	10	10	10.3333	8274.93
0	3	48	4	7	6	5.66667	4537.87
0	4	48	8	8	6	7.33333	5872.53
0	5	48	8	6	11	8.33333	6673.33
0	6	48	9	5	8	7.33333	5872.53
0.001	1	48	10	8	5	7.66667	6139.47
0.001	2	48	3	6	4	4.33333	3470.13
0.001	3	48	6	6	5	5.66667	4537.87
0.001	4	48	6	6	6	6	4804.8
0.001	5	48	7	9	7	7.66667	6139.47
0.001	6	48	9	10	8	9	7207.2
0.01	1	48	8	12	8	9.33333	7474.13
0.01	2	48	5	6	4	5	4004
0.01	3	48	6	7	7	6.66667	5338.67
0.01	4	48	4	10	8	7.33333	5872.53
0.01	5	48	6	7	5	6	4804.8
0.01	6	48	8	5	4	5.66667	4537.87
0.1	1	48	9	10	12	10.3333	8274.93
0.1	2	48	9	9	10	9.33333	7474.13
0.1	3	48	10	14	7	10.3333	8274.93
0.1	4	48	16	10	11	12.3333	9876.53
0.1	5	48	8	12	13	11	8808.8
0.1	6	48	13	12	11	12	9609.6
1	1	48	8	12	11	10.3333	8274.93
1	2	48	7	10	9	8.66667	6940.27
1	3	48	10	8	10	9.33333	7474.13
1	4	48	8	10	16	11.3333	9075.73
1	5	48	9	12	12	11	8808.8
1	6	48	10	9	11	10	8008
10	1	48	10	8	11	9.66667	7741.07
10	2	48	12	11	11	11.3333	9075.73
10	3	48	12	9	10	10.3333	8274.93
10	4	48	9	13	8	10	8008
10	5	48	12	12	12	12	9609.6
10	6	48	11	11	9	10.3333	8274.93
100	1	48	8	9	12	9.66667	7741.07
100	2	48	7	8	8	7.66667	6139.47
100	3	48	6	12	10	9.33333	7474.13
100	4	48	10	12	11	11	8808.8
100	5	48	8	6	8	7.33333	5872.53
100	6	48	5	6	6	5.66667	4537.87
200	1	48	6	5	7	6	4804.8
200	2	48	9	9	7	8.33333	6673.33
200	3	48	9	9	10	9.33333	7474.13
200	4	48	6	7	8	7	5605.6
200	5	48	6	7	10	7.66667	6139.47
200	6	48	5	10	11	8.66667	6940.27
0	1	72	9	11	14	11.3333	9075.73
0	2	72	7	14	13	11.3333	9075.73
0	3	72	9	14	12	11.6667	9342.67
0	4	72	12	13	13	12.6667	10143.5
0	5	72	13	9	11	11	8808.8
0	6	72	14	13	14	13.6667	10944.3
0.001	1	72	13	14	14	13.6667	10944.3
0.001	2	72	9	8	10	9	7207.2
0.001	3	72	8	8	11	9	7207.2
0.001	4	72	8	10	11	9.66667	7741.07
0.001	5	72	10	11	15	12	9609.6
0.001	6	72	14	18	15	15.6667	12545.9
0.01	1	72	10	15	7	10.6667	8541.87
0.01	2	72	8	13	16	12.3333	9876.53
0.01	3	72	18	8	9	11.6667	9342.67
0.01	4	72	14	11	7	10.6667	8541.87
0.01	5	72	11	13	13	12.3333	9876.53
0.01	6	72	13	11	10	11.3333	9075.73
0.1	1	72	21	25	19	21.6667	17350.7
0.1	2	72	25	24	31	26.6667	21354.7
0.1	3	72	20	18	27	21.6667	17350.7
0.1	4	72	26	20	23	23	18418.4
0.1	5	72	28	24	24	25.3333	20286.9
0.1	6	72	25	22	31	26	20820.8
1	1	72	34	27	32	31	24824.8
1	2	72	26	33	21	26.6667	21354.7
1	3	72	21	26	29	25.3333	20286.9
1	4	72	38	23	32	31	24824.8
1	5	72	32	31	27	30	24024
1	6	72	35	22	30	29	23223.2
10	1	72	23	26	31	26.6667	21354.7
10	2	72	26	32	32	30	24024
10	3	72	28	26	35	29.6667	23757.1
10	4	72	35	32	26	31	24824.8
10	5	72	32	29	37	32.6667	26159.5
10	6	72	33	35	36	34.6667	27761.1
100	1	72	23	34	22	26.3333	21087.7
100	2	72	24	26	23	24.3333	19486.1
100	3	72	25	35	33	31	24824.8
100	4	72	34	32	37	34.3333	27494.1
100	5	72	26	24	24	24.6667	19753.1
100	6	72	22	24	25	23.6667	18952.3
200	1	72	13	22	22	19	15215.2
200	2	72	20	23	20	21	16816.8
200	3	72	27	24	21	24	19219.2
200	4	72	31	25	24	26.6667	21354.7
200	5	72	20	27	23	23.3333	18685.3
200	6	72	26	20	25	23.6667	18952.3
0	1	96	9	8	11	9.33333	7474.13
0	2	96	19	20	11	16.6667	13346.7
0	3	96	11	11	8	10	8008
0	4	96	15	18	21	18	14414.4
0	5	96	18	15	16	16.3333	13079.7
0	6	96	11	14	13	12.6667	10143.5
0.001	1	96	16	12	12	13.3333	10677.3
0.001	2	96	17	14	20	17	13613.6
0.001	3	96	12	12	17	13.6667	10944.3
0.001	4	96	13	12	16	13.6667	10944.3
0.001	5	96	16	17	19	17.3333	13880.5
0.001	6	96	11	15	15	13.6667	10944.3
0.01	1	96	20	17	11	16	12812.8
0.01	2	96	20	13	11	14.6667	11745.1
0.01	3	96	17	12	20	16.3333	13079.7
0.01	4	96	11	12	20	14.3333	11478.1
0.01	5	96	15	16	11	14	11211.2
0.01	6	96	12	14	12	12.6667	10143.5
0.1	1	96	20	22	29	23.6667	18952.3
0.1	2	96	30	31	26	29	23223.2
0.1	3	96	26	22	26	24.6667	19753.1
0.1	4	96	39	32	27	32.6667	26159.5
0.1	5	96	21	26	31	26	20820.8
0.1	6	96	23	37	24	28	22422.4
1	1	96	27	24	30	27	21621.6
1	2	96	29	19	36	28	22422.4
1	3	96	39	38	32	36.3333	29095.7
1	4	96	50	49	40	46.3333	37103.7
1	5	96	50	45	28	41	32832.8
1	6	96	34	35	51	40	32032
10	1	96	33	32	36	33.6667	26960.3
10	2	96	42	46	54	47.3333	37904.5
10	3	96	41	43	38	40.6667	32565.9
10	4	96	25	29	33	29	23223.2
10	5	96	40	40	49	43	34434.4
10	6	96	39	36	40	38.3333	30697.3
100	1	96	33	35	37	35	28028
100	2	96	38	48	43	43	34434.4
100	3	96	45	44	35	41.3333	33099.7
100	4	96	49	31	39	39.6667	31765.1
100	5	96	35	42	42	39.6667	31765.1
100	6	96	33	37	36	35.3333	28294.9
200	1	96	37	37	36	36.6667	29362.7
200	2	96	39	35	36	36.6667	29362.7
200	3	96	48	40	34	40.6667	32565.9
200	4	96	43	52	42	45.6667	36569.9
200	5	96	36	39	38	37.6667	30163.5
200	6	96	35	36	32	34.3333	27494.1
0	1	120	22	12	18	17.3333	13880.5
0	2	120	19	12	18	16.3333	13079.7
0	3	120	16	22	22	20	16016
0	4	120	10	19	15	14.6667	11745.1
0	5	120	20	16	24	20	16016
0	6	120	15	23	16	18	14414.4
0.001	1	120	17	19	20	18.6667	14948.3
0.001	2	120	23	20	15	19.3333	15482.1
0.001	3	120	16	14	16	15.3333	12278.9
0.001	4	120	16	21	13	16.6667	13346.7
0.001	5	120	17	19	17	17.6667	14147.5
0.001	6	120	18	20	16	18	14414.4
0.01	1	120	14	20	22	18.6667	14948.3
0.01	2	120	21	15	17	17.6667	14147.5
0.01	3	120	14	17	13	14.6667	11745.1
0.01	4	120	18	15	10	14.3333	11478.1
0.01	5	120	16	18	20	18	14414.4
0.01	6	120	12	17	18	15.6667	12545.9
0.1	1	120	20	32	25	25.6667	20553.9
0.1	2	120	38	29	34	33.6667	26960.3
0.1	3	120	33	36	33	34	27227.2
0.1	4	120	37	42	28	35.6667	28561.9
0.1	5	120	28	20	39	29	23223.2
0.1	6	120	30	30	33	31	24824.8
1	1	120	40	43	55	46	36836.8
1	2	120	28	36	37	33.6667	26960.3
1	3	120	45	47	45	45.6667	36569.9
1	4	120	33	32	50	38.3333	30697.3
1	5	120	36	40	30	35.3333	28294.9
1	6	120	33	32	32	32.3333	25892.5
10	1	120	38	42	38	39.3333	31498.1
10	2	120	44	29	47	40	32032
10	3	120	43	52	49	48	38438.4
10	4	120	45	43	35	41	32832.8
10	5	120	33	41	40	38	30430.4
10	6	120	46	50	39	45	36036
100	1	120	33	41	48	40.6667	32565.9
100	2	120	52	36	45	44.3333	35502.1
100	3	120	50	36	49	45	36036
100	4	120	45	42	36	41	32832.8
100	5	120	41	36	33	36.6667	29362.7
100	6	120	27	33	39	33	26426.4
200	1	120	44	38	43	41.6667	33366.7
200	2	120	38	38	40	38.6667	30964.3
200	3	120	39	42	35	38.6667	30964.3
200	4	120	41	56	32	43	34434.4
200	5	120	35	44	40	39.6667	31765.1
200	6	120	33	32	38	34.3333	27494.1
Statistical analysis of one-way Anova at different timepoint with different IAA concentation
Timepoint: 0 Df Sum Sq Mean Sq F value Pr(>F)
Treatment 7 279076 39868 0.56 0.784
Residuals 40 2850136 71253
Tukey multiple comparisons of means
95% family-wise confidence level
Fit: aov(formula = Cells.mL ~ Treatment, data = subset_data)
$Treatment
diff lwr upr p adj
B-A -88.97778 -581.6035 403.6479 0.9989755
C-A -88.97778 -581.6035 403.6479 0.9989755
D-A -133.46667 -626.0924 359.1590 0.9874843
E-A -177.95556 -670.5813 314.6701 0.9398695
F-A -44.48889 -537.1146 448.1368 0.9999901
G-A -222.44444 -715.0701 270.1813 0.8314822
H-A -222.44444 -715.0701 270.1813 0.8314822
C-B 0.00000 -492.6257 492.6257 1.0000000
D-B -44.48889 -537.1146 448.1368 0.9999901
E-B -88.97778 -581.6035 403.6479 0.9989755
F-B 44.48889 -448.1368 537.1146 0.9999901
G-B -133.46667 -626.0924 359.1590 0.9874843
H-B -133.46667 -626.0924 359.1590 0.9874843
D-C -44.48889 -537.1146 448.1368 0.9999901
E-C -88.97778 -581.6035 403.6479 0.9989755
F-C 44.48889 -448.1368 537.1146 0.9999901
G-C -133.46667 -626.0924 359.1590 0.9874843
H-C -133.46667 -626.0924 359.1590 0.9874843
E-D -44.48889 -537.1146 448.1368 0.9999901
F-D 88.97778 -403.6479 581.6035 0.9989755
G-D -88.97778 -581.6035 403.6479 0.9989755
H-D -88.97778 -581.6035 403.6479 0.9989755
F-E 133.46667 -359.1590 626.0924 0.9874843
G-E -44.48889 -537.1146 448.1368 0.9999901
H-E -44.48889 -537.1146 448.1368 0.9999901
G-F -177.95556 -670.5813 314.6701 0.9398695
H-F -177.95556 -670.5813 314.6701 0.9398695
H-G 0.00000 -492.6257 492.6257 1.0000000
Timepoint: 24 Df Sum Sq Mean Sq F value Pr(>F)
Treatment 7 1264111 180587 1.492 0.198
Residuals 40 4842050 121051
Tukey multiple comparisons of means
95% family-wise confidence level
Fit: aov(formula = Cells.mL ~ Treatment, data = subset_data)
$Treatment
diff lwr upr p adj
B-A -1.015800e+02 -743.6744 540.5144 0.9995680
C-A 1.467267e+02 -495.3678 788.8211 0.9954849
D-A 3.724600e+02 -269.6344 1014.5544 0.5886314
E-A -1.467267e+02 -788.8211 495.3678 0.9954849
F-A 2.031600e+02 -438.9344 845.2544 0.9699847
G-A -2.257333e+01 -664.6678 619.5211 1.0000000
H-A 1.467267e+02 -495.3678 788.8211 0.9954849
C-B 2.483067e+02 -393.7878 890.4011 0.9159466
D-B 4.740400e+02 -168.0544 1116.1344 0.2884119
E-B -4.514667e+01 -687.2411 596.9478 0.9999982
F-B 3.047400e+02 -337.3544 946.8344 0.7938188
G-B 7.900667e+01 -563.0878 721.1011 0.9999190
H-B 2.483067e+02 -393.7878 890.4011 0.9159466
D-C 2.257333e+02 -416.3611 867.8278 0.9476181
E-C -2.934533e+02 -935.5478 348.6411 0.8228660
F-C 5.643333e+01 -585.6611 698.5278 0.9999918
G-C -1.693000e+02 -811.3944 472.7944 0.9893231
H-C 2.273737e-13 -642.0944 642.0944 1.0000000
E-D -5.191867e+02 -1161.2811 122.9078 0.1916122
F-D -1.693000e+02 -811.3944 472.7944 0.9893231
G-D -3.950333e+02 -1037.1278 247.0611 0.5159274
H-D -2.257333e+02 -867.8278 416.3611 0.9476181
F-E 3.498867e+02 -292.2078 991.9811 0.6608980
G-E 1.241533e+02 -517.9411 766.2478 0.9984140
H-E 2.934533e+02 -348.6411 935.5478 0.8228660
G-F -2.257333e+02 -867.8278 416.3611 0.9476181
H-F -5.643333e+01 -698.5278 585.6611 0.9999918
H-G 1.693000e+02 -472.7944 811.3944 0.9893231
Timepoint: 48 Df Sum Sq Mean Sq F value Pr(>F)
Treatment 7 76690930 10955847 8.656 1.97e-06 ***
Residuals 40 50625544 1265639
---
Signif. codes: 0 ‘***’ 0.001 ‘**’ 0.01 ‘*’ 0.05 ‘.’ 0.1 ‘ ’ 1
Tukey multiple comparisons of means
95% family-wise confidence level
Fit: aov(formula = Cells.mL ~ Treatment, data = subset_data)
$Treatment
diff lwr upr p adj
B-A -934.26667 -3010.4663 1141.9330 0.8338968
C-A -978.75556 -3054.9552 1097.4441 0.7992355
D-A 2402.40000 326.2004 4478.5996 0.0136732
E-A 1779.55556 -296.6441 3855.7552 0.1403934
F-A 2179.95556 103.7559 4256.1552 0.0336361
G-A 444.88889 -1631.3107 2521.0885 0.9969676
H-A -44.48889 -2120.6885 2031.7107 1.0000000
C-B -44.48889 -2120.6885 2031.7107 1.0000000
D-B 3336.66667 1260.4670 5412.8663 0.0001916
E-B 2713.82222 637.6226 4790.0219 0.0035351
F-B 3114.22222 1038.0226 5190.4219 0.0005554
G-B 1379.15556 -697.0441 3455.3552 0.4181894
H-B 889.77778 -1186.4219 2965.9774 0.8652292
D-C 3381.15556 1304.9559 5457.3552 0.0001545
E-C 2758.31111 682.1115 4834.5107 0.0028934
F-C 3158.71111 1082.5115 5234.9107 0.0004497
G-C 1423.64444 -652.5552 3499.8441 0.3780104
H-C 934.26667 -1141.9330 3010.4663 0.8338968
E-D -622.84444 -2699.0441 1453.3552 0.9776190
F-D -222.44444 -2298.6441 1853.7552 0.9999683
G-D -1957.51111 -4033.7107 118.6885 0.0770405
H-D -2446.88889 -4523.0885 -370.6893 0.0113381
F-E 400.40000 -1675.7996 2476.5996 0.9984402
G-E -1334.66667 -3410.8663 741.5330 0.4600702
H-E -1824.04444 -3900.2441 252.1552 0.1215412
G-F -1735.06667 -3811.2663 341.1330 0.1614979
H-F -2224.44444 -4300.6441 -148.2448 0.0282410
H-G -489.37778 -2565.5774 1586.8219 0.9945424
Timepoint: 72 Df Sum Sq Mean Sq F value Pr(>F)
Treatment 7 1.821e+09 260154450 61.44 <2e-16 ***
Residuals 40 1.694e+08 4234530
---
Signif. codes: 0 ‘***’ 0.001 ‘**’ 0.01 ‘*’ 0.05 ‘.’ 0.1 ‘ ’ 1
Tukey multiple comparisons of means
95% family-wise confidence level
Fit: aov(formula = Cells.mL ~ Treatment, data = subset_data)
$Treatment
diff lwr upr p adj
B-A -3.559111e+02 -4153.5782 3441.7559 0.9999873
C-A -3.559111e+02 -4153.5782 3441.7559 0.9999873
D-A 9.698578e+03 5900.9107 13496.2448 0.0000000
E-A 1.352462e+04 9726.9552 17322.2893 0.0000000
F-A 1.508173e+04 11284.0663 18879.4004 0.0000000
G-A 1.236791e+04 8570.2441 16165.5782 0.0000000
H-A 8.808800e+03 5011.1330 12606.4670 0.0000001
C-B -1.166638e-06 -3797.6670 3797.6670 1.0000000
D-B 1.005449e+04 6256.8218 13852.1559 0.0000000
E-B 1.388053e+04 10082.8663 17678.2004 0.0000000
F-B 1.543764e+04 11639.9774 19235.3115 0.0000000
G-B 1.272382e+04 8926.1552 16521.4893 0.0000000
H-B 9.164711e+03 5367.0441 12962.3782 0.0000001
D-C 1.005449e+04 6256.8218 13852.1559 0.0000000
E-C 1.388053e+04 10082.8663 17678.2004 0.0000000
F-C 1.543764e+04 11639.9774 19235.3115 0.0000000
G-C 1.272382e+04 8926.1552 16521.4893 0.0000000
H-C 9.164711e+03 5367.0441 12962.3782 0.0000001
E-D 3.826044e+03 28.3774 7623.7115 0.0471719
F-D 5.383156e+03 1585.4885 9180.8226 0.0012406
G-D 2.669333e+03 -1128.3337 6467.0004 0.3472183
H-D -8.897778e+02 -4687.4448 2907.8893 0.9947387
F-E 1.557111e+03 -2240.5559 5354.7782 0.8894528
G-E -1.156711e+03 -4954.3782 2640.9559 0.9756460
H-E -4.715822e+03 -8513.4893 -918.1552 0.0064458
G-F -2.713822e+03 -6511.4893 1083.8448 0.3270415
H-F -6.272933e+03 -10070.6004 -2475.2663 0.0001223
H-G -3.559111e+03 -7356.7782 238.5559 0.0802975
Timepoint: 96 Df Sum Sq Mean Sq F value Pr(>F)
Treatment 7 3.741e+09 534481966 42.25 <2e-16 ***
Residuals 40 5.060e+08 12649261
---
Signif. codes: 0 ‘***’ 0.001 ‘**’ 0.01 ‘*’ 0.05 ‘.’ 0.1 ‘ ’ 1
Tukey multiple comparisons of means
95% family-wise confidence level
Fit: aov(formula = Cells.mL ~ Treatment, data = subset_data)
$Treatment
diff lwr upr p adj
B-A 756.31111 -5807.3602 7319.982 0.9999480
C-A 667.33333 -5896.3380 7231.005 0.9999778
D-A 10810.80000 4247.1287 17374.471 0.0001282
E-A 18106.97778 11543.3064 24670.649 0.0000000
F-A 19886.53333 13322.8620 26450.205 0.0000000
G-A 20153.46667 13589.7953 26717.138 0.0000000
H-A 19842.04445 13278.3731 26405.716 0.0000000
C-B -88.97778 -6652.6491 6474.694 1.0000000
D-B 10054.48889 3490.8176 16618.160 0.0004055
E-B 17350.66667 10786.9953 23914.338 0.0000000
F-B 19130.22222 12566.5509 25693.894 0.0000000
G-B 19397.15556 12833.4842 25960.827 0.0000000
H-B 19085.73334 12522.0620 25649.405 0.0000000
D-C 10143.46667 3579.7953 16707.138 0.0003546
E-C 17439.64444 10875.9731 24003.316 0.0000000
F-C 19219.20000 12655.5287 25782.871 0.0000000
G-C 19486.13333 12922.4620 26049.805 0.0000000
H-C 19174.71111 12611.0398 25738.382 0.0000000
E-D 7296.17778 732.5064 13859.849 0.0201976
F-D 9075.73333 2512.0620 15639.405 0.0017321
G-D 9342.66667 2778.9953 15906.338 0.0011719
H-D 9031.24445 2467.5731 15594.916 0.0018478
F-E 1779.55556 -4784.1158 8343.227 0.9874324
G-E 2046.48889 -4517.1824 8610.160 0.9722968
H-E 1735.06667 -4828.6047 8298.738 0.9891614
G-F 266.93333 -6296.7380 6830.605 1.0000000
H-F -44.48889 -6608.1602 6519.182 1.0000000
H-G -311.42222 -6875.0935 6252.249 0.9999999
Timepoint: 120 Df Sum Sq Mean Sq F value Pr(>F)
Treatment 7 3.430e+09 489930775 58.73 <2e-16 ***
Residuals 40 3.337e+08 8341399
---
Signif. codes: 0 ‘***’ 0.001 ‘**’ 0.01 ‘*’ 0.05 ‘.’ 0.1 ‘ ’ 1
Tukey multiple comparisons of means
95% family-wise confidence level
Fit: aov(formula = Cells.mL ~ Treatment, data = subset_data)
$Treatment
diff lwr upr p adj
B-A -88.97778 -5419.0573 5241.102 1.0000000
C-A -978.75555 -6308.8351 4351.324 0.9988604
D-A 11033.24445 5703.1649 16363.324 0.0000017
E-A 16683.33333 11353.2538 22013.413 0.0000000
F-A 19352.66667 14022.5871 24682.746 0.0000000
G-A 17929.02222 12598.9427 23259.102 0.0000000
H-A 17306.17778 11976.0982 22636.257 0.0000000
C-B -889.77778 -6219.8573 4440.302 0.9993856
D-B 11122.22222 5792.1427 16452.302 0.0000014
E-B 16772.31111 11442.2315 22102.391 0.0000000
F-B 19441.64444 14111.5649 24771.724 0.0000000
G-B 18018.00000 12687.9204 23348.080 0.0000000
H-B 17395.15556 12065.0760 22725.235 0.0000000
D-C 12012.00000 6681.9204 17342.080 0.0000003
E-C 17662.08889 12332.0093 22992.168 0.0000000
F-C 20331.42222 15001.3427 25661.502 0.0000000
G-C 18907.77778 13577.6982 24237.857 0.0000000
H-C 18284.93333 12954.8538 23615.013 0.0000000
dcbcababa
F-D 8319.42222 2989.3427 13649.502 0.0003041
G-D 6895.77778 1565.6982 12225.857 0.0040023
H-D 6272.93333 942.8538 11603.013 0.0115036
F-E 2669.33333 -2660.7462 7999.413 0.7469809
G-E 1245.68889 -4084.3907 6575.768 0.9948186
H-E 622.84445 -4707.2351 5952.924 0.9999429
G-F -1423.64444 -6753.7240 3906.435 0.9884829
H-F -2046.48889 -7376.5684 3283.591 0.9187937
H-G -622.84444 -5952.9240 4707.235 0.9999429

## Sheet: UC225
	Cell counting at different IAA concentration and time point										Cell counting after IAA, 2,4-D, and glucose
Treatment	Replicate	Timepoint	1	2	3	average	Cells/mL				Treatment	Concentration	Replicates	Time	1	2	3	Average	Cells/mL
0	1	0	6	4	3	4.33333	880.36				Control	0	1	72	23	16	23	20.6667	4198.64
0	2	0	4	6	6	5.33333	1083.52				Control	0	2	72	30	30	52	37.3333	7584.64
0	3	0	4	2	4	3.33333	677.2				Control	0	3	72	33	18	28	26.3333	5349.88
0	4	0	5	4	4	4.33333	880.36				Control	0	4	72	19	36	32	29	5891.64
0	5	0	6	4	3	4.33333	880.36				Control	0	5	72	36	27	50	37.6667	7652.36
0	6	0	4	3	4	3.66667	744.92				Control	0	6	72	42	23	30	31.6667	6433.4
0.001	1	0	4	3	4	3.66667	744.92				IAA	10um	1	72	47	46	45	46	9345.36
0.001	2	0	4	5	4	4.33333	880.36				IAA	10um	2	72	45	30	30	35	7110.6
0.001	3	0	4	4	5	4.33333	880.36				IAA	10um	3	72	46	57	45	49.3333	10022.6
0.001	4	0	3	3	3	3	609.48				IAA	10um	4	72	42	48	45	45	9142.2
0.001	5	0	5	3	5	4.33333	880.36				IAA	10um	5	72	56	52	55	54.3333	11038.4
0.001	6	0	6	4	5	5	1015.8				IAA	10um	6	72	61	62	71	64.6667	13137.7
0.01	1	0	7	5	4	5.33333	1083.52				24D	10um	1	72	0	0	0	0	0
0.01	2	0	4	6	3	4.33333	880.36				24D	10um	2	72	0	0	0	0	0
0.01	3	0	5	5	3	4.33333	880.36				24D	10um	3	72	0	0	0	0	0
0.01	4	0	5	4	5	4.66667	948.08				24D	10um	4	72	0	0	0	0	0
0.01	5	0	4	4	4	4	812.64				24D	10um	5	72	0	0	0	0	0
0.01	6	0	3	6	3	4	812.64				24D	10um	6	72	0	0	0	0	0
0.1	1	0	6	4	3	4.33333	880.36				Glucose	10um	1	72	17	12	20	16.3333	3318.28
0.1	2	0	6	3	4	4.33333	880.36				Glucose	10um	2	72	13	17	34	21.3333	4334.08
0.1	3	0	4	5	5	4.66667	948.08				Glucose	10um	3	72	27	35	19	27	5485.32
0.1	4	0	5	4	3	4	812.64				Glucose	10um	4	72	18	17	16	17	3453.72
0.1	5	0	5	3	3	3.66667	744.92				Glucose	10um	5	72	25	11	20	18.6667	3792.32
0.1	6	0	3	4	4	3.66667	744.92				Glucose	10um	6	72	12	23	33	22.6667	4604.96
1	1	0	3	5	4	4	812.64
1	2	0	4	4	3	3.66667	744.92
1	3	0	5	2	6	4.33333	880.36
1	4	0	5	4	5	4.66667	948.08
1	5	0	4	5	6	5	1015.8
1	6	0	5	5	4	4.66667	948.08
10	1	0	6	4	3	4.33333	880.36
10	2	0	6	6	4	5.33333	1083.52
10	3	0	4	6	6	5.33333	1083.52
10	4	0	7	5	6	6	1218.96
10	5	0	6	4	6	5.33333	1083.52
10	6	0	4	5	6	5	1015.8
100	1	0	3	5	5	4.33333	880.36
100	2	0	3	2	5	3.33333	677.2
100	3	0	4	5	5	4.66667	948.08
100	4	0	5	4	4	4.33333	880.36
100	5	0	5	4	5	4.66667	948.08
100	6	0	3	4	5	4	812.64
200	1	0	5	5	6	5.33333	1083.52
200	2	0	3	5	4	4	812.64
200	3	0	4	2	4	3.33333	677.2
200	4	0	3	4	3	3.33333	677.2
200	5	0	2	3	7	4	812.64
200	6	0	5	5	6	5.33333	1083.52
0	1	24	8	6	13	9	1828.44
0	2	24	12	16	20	16	3250.56
0	3	24	22	11	16	16.3333	3318.28
0	4	24	11	9	10	10	2031.6
0	5	24	10	18	15	14.3333	2911.96
0	6	24	16	13	25	18	3656.88
0.001	1	24	17	21	12	16.6667	3386
0.001	2	24	14	15	15	14.6667	2979.68
0.001	3	24	15	19	15	16.3333	3318.28
0.001	4	24	16	19	17	17.3333	3521.44
0.001	5	24	13	15	9	12.3333	2505.64
0.001	6	24	14	13	16	14.3333	2911.96
0.01	1	24	22	21	16	19.6667	3995.48
0.01	2	24	14	18	21	17.6667	3589.16
0.01	3	24	19	20	10	16.3333	3318.28
0.01	4	24	11	25	17	17.6667	3589.16
0.01	5	24	18	12	15	15	3047.4
0.01	6	24	16	15	14	15	3047.4
0.1	1	24	10	14	10	11.3333	2302.48
0.1	2	24	10	13	9	10.6667	2167.04
0.1	3	24	13	12	13	12.6667	2573.36
0.1	4	24	15	15	15	15	3047.4
0.1	5	24	21	15	14	16.6667	3386
0.1	6	24	16	9	26	17	3453.72
1	1	24	11	8	12	10.3333	2099.32
1	2	24	10	12	13	11.6667	2370.2
1	3	24	13	15	11	13	2641.08
1	4	24	10	18	13	13.6667	2776.52
1	5	24	7	14	12	11	2234.76
1	6	24	12	16	13	13.6667	2776.52
10	1	24	11	16	15	14	2844.24
10	2	24	13	14	7	11.3333	2302.48
10	3	24	11	12	9	10.6667	2167.04
10	4	24	11	11	19	13.6667	2776.52
10	5	24	10	12	12	11.3333	2302.48
10	6	24	15	9	11	11.6667	2370.2
100	1	24	7	11	16	11.3333	2302.48
100	2	24	9	9	23	13.6667	2776.52
100	3	24	13	18	11	14	2844.24
100	4	24	14	8	12	11.3333	2302.48
100	5	24	21	15	18	18	3656.88
100	6	24	14	15	22	17	3453.72
200	1	24	7	18	9	11.3333	2302.48
200	2	24	7	11	11	9.66667	1963.88
200	3	24	9	13	18	13.3333	2708.8
200	4	24	7	13	19	13	2641.08
200	5	24	18	15	14	15.6667	3182.84
200	6	24	13	14	17	14.6667	2979.68
0	1	48	14	23	17	18	3656.88
0	2	48	14	27	25	22	4469.52
0	3	48	20	24	23	22.3333	4537.24
0	4	48	21	28	27	25.3333	5146.72
0	5	48	30	26	21	25.6667	5214.44
0	6	48	24	22	19	21.6667	4401.8
0.001	1	48	18	24	33	25	5079
0.001	2	48	20	27	16	21	4266.36
0.001	3	48	31	17	21	23	4672.68
0.001	4	48	25	21	19	21.6667	4401.8
0.001	5	48	25	22	22	23	4672.68
0.001	6	48	31	29	23	27.6667	5620.76
0.01	1	48	29	25	23	25.6667	5214.44
0.01	2	48	31	20	24	25	5079
0.01	3	48	28	33	36	32.3333	6568.84
0.01	4	48	37	27	27	30.3333	6162.52
0.01	5	48	25	35	32	30.6667	6230.24
0.01	6	48	33	26	23	27.3333	5553.04
0.1	1	48	28	18	20	22	4469.52
0.1	2	48	28	30	22	26.6667	5417.6
0.1	3	48	33	28	26	29	5891.64
0.1	4	48	31	24	35	30	6094.8
0.1	5	48	26	28	19	24.3333	4943.56
0.1	6	48	17	23	23	21	4266.36
1	1	48	23	20	21	21.3333	4334.08
1	2	48	21	25	25	23.6667	4808.12
1	3	48	20	28	28	25.3333	5146.72
1	4	48	39	35	41	38.3333	7787.8
1	5	48	29	28	41	32.6667	6636.56
1	6	48	13	21	21	18.3333	3724.6
10	1	48	30	31	32	31	6297.96
10	2	48	20	28	32	26.6667	5417.6
10	3	48	24	32	40	32	6501.12
10	4	48	37	42	30	36.3333	7381.48
10	5	48	26	29	26	27	5485.32
10	6	48	22	45	43	36.6667	7449.2
100	1	48	51	52	34	45.6667	9277.64
100	2	48	42	38	47	42.3333	8600.44
100	3	48	36	28	23	29	5891.64
100	4	48	29	16	42	29	5891.64
100	5	48	33	32	27	30.6667	6230.24
100	6	48	44	21	36	33.6667	6839.72
200	1	48	34	39	38	37	7516.92
200	2	48	18	23	42	27.6667	5620.76
200	3	48	36	51	58	48.3333	9819.4
200	4	48	29	41	26	32	6501.12
200	5	48	34	36	24	31.3333	6365.68
200	6	48	41	32	36	36.3333	7381.48
0	1	72	38	35	39	37.3333	7584.64
0	2	72	18	30	32	26.6667	5417.6
0	3	72	33	39	43	38.3333	7787.8
0	4	72	30	47	34	37	7516.92
0	5	72	40	31	40	37	7516.92
0	6	72	25	36	22	27.6667	5620.76
0.001	1	72	36	31	30	32.3333	6568.84
0.001	2	72	36	37	37	36.6667	7449.2
0.001	3	72	36	43	36	38.3333	7787.8
0.001	4	72	41	23	34	32.6667	6636.56
0.001	5	72	36	29	26	30.3333	6162.52
0.001	6	72	25	28	30	27.6667	5620.76
0.01	1	72	27	32	34	31	6297.96
0.01	2	72	25	25	28	26	5282.16
0.01	3	72	60	43	40	47.6667	9683.96
0.01	4	72	49	43	38	43.3333	8803.6
0.01	5	72	45	39	45	43	8735.88
0.01	6	72	26	45	41	37.3333	7584.64
0.1	1	72	43	31	32	35.3333	7178.32
0.1	2	72	29	40	43	37.3333	7584.64
0.1	3	72	42	40	47	43	8735.88
0.1	4	72	38	29	41	36	7313.76
0.1	5	72	41	35	32	36	7313.76
0.1	6	72	34	38	31	34.3333	6975.16
1	1	72	31	27	30	29.3333	5959.36
1	2	72	23	24	28	25	5079
1	3	72	54	44	37	45	9142.2
1	4	72	47	42	33	40.6667	8261.84
1	5	72	38	34	45	39	7923.24
1	6	72	31	38	51	40	8126.4
10	1	72	38	48	49	45	9142.2
10	2	72	39	43	43	41.6667	8465
10	3	72	35	43	40	39.3333	7990.96
10	4	72	37	45	44	42	8532.72
10	5	72	41	38	40	39.6667	8058.68
10	6	72	26	33	33	30.6667	6230.24
100	1	72	52	58	63	57.6667	11715.6
100	2	72	24	61	55	46.6667	9480.8
100	3	72	40	36	58	44.6667	9074.48
100	4	72	69	41	36	48.6667	9887.12
100	5	72	61	59	68	62.6667	12731.4
100	6	72	59	40	63	54	10970.6
200	1	72	63	49	48	53.3333	10835.2
200	2	72	63	53	43	53	10767.5
200	3	72	58	54	52	54.6667	11106.1
200	4	72	53	39	52	48	9751.68
200	5	72	43	53	56	50.6667	10293.4
200	6	72	63	55	58	58.6667	11918.7
0	1	96	20	28	29	25.6667	5214.44
0	2	96	29	34	19	27.3333	5553.04
0	3	96	46	28	36	36.6667	7449.2
0	4	96	38	30	31	33	6704.28
0	5	96	30	26	27	27.6667	5620.76
0	6	96	36	29	44	36.3333	7381.48
0.001	1	96	48	18	24	30	6094.8
0.001	2	96	40	20	20	26.6667	5417.6
0.001	3	96	33	31	40	34.6667	7042.88
0.001	4	96	19	42	44	35	7110.6
0.001	5	96	24	34	32	30	6094.8
0.001	6	96	25	21	43	29.6667	6027.08
0.01	1	96	31	23	28	27.3333	5553.04
0.01	2	96	40	33	23	32	6501.12
0.01	3	96	34	55	33	40.6667	8261.84
0.01	4	96	20	27	35	27.3333	5553.04
0.01	5	96	30	27	32	29.6667	6027.08
0.01	6	96	49	22	35	35.3333	7178.32
0.1	1	96	30	22	26	26	5282.16
0.1	2	96	28	26	43	32.3333	6568.84
0.1	3	96	32	32	28	30.6667	6230.24
0.1	4	96	37	56	29	40.6667	8261.84
0.1	5	96	23	24	36	27.6667	5620.76
0.1	6	96	48	38	29	38.3333	7787.8
1	1	96	27	29	32	29.3333	5959.36
1	2	96	34	66	28	42.6667	8668.16
1	3	96	18	37	39	31.3333	6365.68
1	4	96	43	38	43	41.3333	8397.28
1	5	96	40	42	51	44.3333	9006.76
1	6	96	38	39	38	38.3333	7787.8
10	1	96	58	52	67	59	11986.4
10	2	96	53	70	51	58	11783.3
10	3	96	49	55	55	53	10767.5
10	4	96	47	38	39	41.3333	8397.28
10	5	96	48	38	61	43	8735.88
10	6	96	45	38	41	41.5	8431.14
100	1	96	78	43	41	54	10970.6
100	2	96	53	42	52	49	9954.84
100	3	96	54	66	48	56	11377
100	4	96	58	47	57	54	10970.6
100	5	96	76	45	43	54.6667	11106.1
100	6	96	55	69	39	54.3333	11038.4
200	1	96	38	33	74	48.3333	9819.4
200	2	96	52	63	77	64	13002.2
200	3	96	70	60	65	65	13205.4
200	4	96	54	52	53	53	10767.5
200	5	96	65	45	45	51.6667	10496.6
200	6	96	44	44	63	50.3333	10225.7
0	1	120	33	38	24	31.6667	6433.4
0	2	120	18	28	27	24.3333	4943.56
0	3	120	37	40	34	37	7516.92
0	4	120	26	39	30	31.6667	6433.4
0	5	120	49	31	31	37	7516.92
0	6	120	27	28	27	27.3333	5553.04
0.001	1	120	28	31	17	25.3333	5146.72
0.001	2	120	18	49	45	37.3333	7584.64
0.001	3	120	45	40	43	42.6667	8668.16
0.001	4	120	28	41	33	34	6907.44
0.001	5	120	49	27	31	35.6667	7246.04
0.001	6	120	33	20	24	25.6667	5214.44
0.01	1	120	32	28	31	30.3333	6162.52
0.01	2	120	16	26	25	22.3333	4537.24
0.01	3	120	26	34	36	32	6501.12
0.01	4	120	32	36	34	34	6907.44
0.01	5	120	18	25	30	24.3333	4943.56
0.01	6	120	24	26	22	24	4875.84
0.1	1	120	21	35	36	30.6667	6230.24
0.1	2	120	40	32	30	34	6907.44
0.1	3	120	33	27	29	29.6667	6027.08
0.1	4	120	25	26	34	28.3333	5756.2
0.1	5	120	24	23	34	27	5485.32
0.1	6	120	41	21	29	30.3333	6162.52
1	1	120	30	33	30	31	6297.96
1	2	120	24	38	25	29	5891.64
1	3	120	19	24	41	28	5688.48
1	4	120	22	28	38	29.3333	5959.36
1	5	120	28	32	44	34.6667	7042.88
1	6	120	42	34	32	36	7313.76
10	1	120	37	33	49	39.6667	8058.68
10	2	120	32	46	40	39.3333	7990.96
10	3	120	46	49	44	46.3333	9413.08
10	4	120	50	41	46	45.6667	9277.64
10	5	120	74	72	33	59.6667	12121.9
10	6	120	59	42	39	46.6667	9480.8
100	1	120	40	37	38	38.3333	7787.8
100	2	120	42	44	55	47	9548.52
100	3	120	56	52	58	55.3333	11241.5
100	4	120	46	57	67	56.6667	11512.4
100	5	120	51	41	44	45.3333	9209.92
100	6	120	46	49	57	50.6667	10293.4
200	1	120	52	61	52	55	11173.8
200	2	120	54	68	52	58	11783.3
200	3	120	52	41	51	48	9751.68
200	4	120	63	41	40	48	9751.68
200	5	120	44	42	53	46.3333	9413.08
200	6	120	67	42	42	50.3333	10225.7
Statistical analysis of one-way Anova at different timepoint with different IAA concentation
Timepoint: 0 Df Sum Sq Mean Sq F value Pr(>F)
Treatment 7 230733 32962 2.143 0.0608 .
Residuals 40 615288 15382
---
Signif. codes: 0 ‘***’ 0.001 ‘**’ 0.01 ‘*’ 0.05 ‘.’ 0.1 ‘ ’ 1
Tukey multiple comparisons of means
95% family-wise confidence level
Fit: aov(formula = Cells.mL ~ Treatment, data = subset_data)
$Treatment
diff lwr upr p adj
B-A -2.257333e+01 -251.46160 206.31493 0.9999820
C-A 4.514667e+01 -183.74160 274.03493 0.9982000
D-A -2.257333e+01 -251.46160 206.31493 0.9999820
E-A 3.386000e+01 -195.02826 262.74826 0.9997226
F-A 2.031600e+02 -25.72826 432.04826 0.1142261
G-A 1.136868e-13 -228.88826 228.88826 1.0000000
H-A 1.136868e-13 -228.88826 228.88826 1.0000000
C-B 6.772000e+01 -161.16826 296.60826 0.9792893
D-B 1.136868e-13 -228.88826 228.88826 1.0000000
E-B 5.643333e+01 -172.45493 285.32160 0.9928355
F-B 2.257333e+02 -3.15493 454.62160 0.0556129
G-B 2.257333e+01 -206.31493 251.46160 0.9999820
H-B 2.257333e+01 -206.31493 251.46160 0.9999820
D-C -6.772000e+01 -296.60826 161.16826 0.9792893
E-C -1.128667e+01 -240.17493 217.60160 0.9999998
F-C 1.580133e+02 -70.87493 386.90160 0.3695401
G-C -4.514667e+01 -274.03493 183.74160 0.9982000
H-C -4.514667e+01 -274.03493 183.74160 0.9982000
E-D 5.643333e+01 -172.45493 285.32160 0.9928355
F-D 2.257333e+02 -3.15493 454.62160 0.0556129
G-D 2.257333e+01 -206.31493 251.46160 0.9999820
H-D 2.257333e+01 -206.31493 251.46160 0.9999820
F-E 1.693000e+02 -59.58826 398.18826 0.2862341
G-E -3.386000e+01 -262.74826 195.02826 0.9997226
H-E -3.386000e+01 -262.74826 195.02826 0.9997226
G-F -2.031600e+02 -432.04826 25.72826 0.1142261
H-F -2.031600e+02 -432.04826 25.72826 0.1142261
H-G 0.000000e+00 -228.88826 228.88826 1.0000000
Timepoint: 24 Df Sum Sq Mean Sq F value Pr(>F)
Treatment 7 4421571 631653 2.787 0.0185 *
Residuals 40 9067283 226682
---
Signif. codes: 0 ‘***’ 0.001 ‘**’ 0.01 ‘*’ 0.05 ‘.’ 0.1 ‘ ’ 1
Tukey multiple comparisons of means
95% family-wise confidence level
Fit: aov(formula = Cells.mL ~ Treatment, data = subset_data)
$Treatment
diff lwr upr p adj
B-A 270.88000 -607.7840 1149.54403 0.9739649
C-A 598.19333 -280.4707 1476.85737 0.3870283
D-A -11.28667 -889.9507 867.37737 1.0000000
E-A -349.88667 -1228.5507 528.77737 0.9034387
F-A -372.46000 -1251.1240 506.20403 0.8715845
G-A 56.43333 -822.2307 935.09737 0.9999991
H-A -203.16000 -1081.8240 675.50403 0.9951475
C-B 327.31333 -551.3507 1205.97737 0.9299236
D-B -282.16667 -1160.8307 596.49737 0.9674720
E-B -620.76667 -1499.4307 257.89737 0.3409434
F-B -643.34000 -1522.0040 235.32403 0.2980730
G-B -214.44667 -1093.1107 664.21737 0.9932608
H-B -474.04000 -1352.7040 404.62403 0.6718236
D-C -609.48000 -1488.1440 269.18403 0.3636067
E-C -948.08000 -1826.7440 -69.41597 0.0265256
F-C -970.65333 -1849.3174 -91.98930 0.0214091
G-C -541.76000 -1420.4240 336.90403 0.5131679
H-C -801.35333 -1680.0174 77.31070 0.0962683
E-D -338.60000 -1217.2640 540.06403 0.9173517
F-D -361.17333 -1239.8374 517.49070 0.8881791
G-D 67.72000 -810.9440 946.38403 0.9999967
H-D -191.87333 -1070.5374 686.79070 0.9965890
F-E -22.57333 -901.2374 856.09070 1.0000000
G-E 406.32000 -472.3440 1284.98403 0.8141572
H-E 146.72667 -731.9374 1025.39070 0.9993843
G-F 428.89333 -449.7707 1307.55737 0.7701445
H-F 169.30000 -709.3640 1047.96403 0.9984491
H-G -259.59333 -1138.2574 619.07070 0.9794555
Timepoint: 48 Df Sum Sq Mean Sq F value Pr(>F)
Treatment 7 43043321 6149046 5.545 0.000164 ***
Residuals 40 44353484 1108837
---
Signif. codes: 0 ‘***’ 0.001 ‘**’ 0.01 ‘*’ 0.05 ‘.’ 0.1 ‘ ’ 1
Tukey multiple comparisons of means
95% family-wise confidence level
Fit: aov(formula = Cells.mL ~ Treatment, data = subset_data)
$Treatment
diff lwr upr p adj
B-A 214.44667 -1728.890369 2157.784 0.9999613
C-A 1230.24667 -713.090369 3173.584 0.4796541
D-A 609.48000 -1333.857036 2552.817 0.9713928
E-A 835.21333 -1108.123703 2778.550 0.8635366
F-A 1851.01333 -92.323703 3794.350 0.0717353
G-A 2550.78667 607.449631 4494.124 0.0033594
H-A 2629.79333 686.456297 4573.130 0.0022925
C-B 1015.80000 -927.537036 2959.137 0.7051505
D-B 395.03333 -1548.303703 2338.370 0.9978218
E-B 620.76667 -1322.570369 2564.104 0.9683910
F-B 1636.56667 -306.770369 3579.904 0.1549018
G-B 2336.34000 393.002964 4279.677 0.0091948
H-B 2415.34667 472.009631 4358.684 0.0063807
D-C -620.76667 -2564.103703 1322.570 0.9683910
E-C -395.03333 -2338.370369 1548.304 0.9978218
F-C 620.76667 -1322.570369 2564.104 0.9683910
G-C 1320.54000 -622.797036 3263.877 0.3893957
H-C 1399.54667 -543.790369 3342.884 0.3176814
E-D 225.73333 -1717.603703 2169.070 0.9999451
F-D 1241.53333 -701.803703 3184.870 0.4679959
G-D 1941.30667 -2.030369 3884.644 0.0504072
H-D 2020.31333 76.976297 3963.650 0.0365667
F-E 1015.80000 -927.537036 2959.137 0.7051505
G-E 1715.57333 -227.763703 3658.910 0.1180595
H-E 1794.58000 -148.757036 3737.917 0.0887056
G-F 699.77333 -1243.563703 2643.110 0.9408281
H-F 778.78000 -1164.557036 2722.117 0.9005272
H-G 79.00667 -1864.330369 2022.344 1.0000000
Timepoint: 72 Df Sum Sq Mean Sq F value Pr(>F)
Treatment 7 107058508 15294073 11.17 9.72e-08 ***
Residuals 40 54751471 1368787
---
Signif. codes: 0 ‘***’ 0.001 ‘**’ 0.01 ‘*’ 0.05 ‘.’ 0.1 ‘ ’ 1
Tukey multiple comparisons of means
95% family-wise confidence level
Fit: aov(formula = Cells.mL ~ Treatment, data = subset_data)
$Treatment
diff lwr upr p adj
B-A -203.1600 -2362.3067 1955.987 0.9999869
C-A 823.9267 -1335.2200 2983.073 0.9211693
D-A 609.4800 -1549.6667 2768.627 0.9841374
E-A 507.9000 -1651.2467 2667.047 0.9946093
F-A 1162.5267 -996.6200 3321.673 0.6739964
G-A 3735.8867 1576.7400 5895.033 0.0000553
H-A 3871.3267 1712.1800 6030.473 0.0000292
C-B 1027.0867 -1132.0600 3186.233 0.7919545
D-B 812.6400 -1346.5067 2971.787 0.9262872
E-B 711.0600 -1448.0867 2870.207 0.9627679
F-B 1365.6867 -793.4600 3524.833 0.4807558
G-B 3939.0467 1779.9000 6098.193 0.0000212
H-B 4074.4867 1915.3400 6233.633 0.0000112
D-C -214.4467 -2373.5934 1944.700 0.9999811
E-C -316.0267 -2475.1734 1843.120 0.9997415
F-C 338.6000 -1820.5467 2497.747 0.9995921
G-C 2911.9600 752.8133 5071.107 0.0023939
H-C 3047.4000 888.2533 5206.547 0.0013157
E-D -101.5800 -2260.7267 2057.567 0.9999999
F-D 553.0467 -1606.1000 2712.193 0.9910021
G-D 3126.4067 967.2600 5285.553 0.0009234
H-D 3261.8467 1102.7000 5420.993 0.0004996
F-E 654.6267 -1504.5200 2813.773 0.9762592
G-E 3227.9867 1068.8400 5387.133 0.0005830
H-E 3363.4267 1204.2800 5522.573 0.0003136
G-F 2573.3600 414.2133 4732.507 0.0100830
H-F 2708.8000 549.6533 4867.947 0.0057375
H-G 135.4400 -2023.7067 2294.587 0.9999992
Timepoint: 96 Df Sum Sq Mean Sq F value Pr(>F)
Treatment 7 195941344 27991621 20.79 1.76e-11 ***
Residuals 40 53850513 1346263
---
Signif. codes: 0 ‘***’ 0.001 ‘**’ 0.01 ‘*’ 0.05 ‘.’ 0.1 ‘ ’ 1
Tukey multiple comparisons of means
95% family-wise confidence level
Fit: aov(formula = Cells.mL ~ Treatment, data = subset_data)
$Treatment
diff lwr upr p adj
B-A -22.57333 -2163.8815 2118.735 1.0000000
C-A 191.87333 -1949.4349 2333.182 0.9999907
D-A 304.74000 -1836.5682 2446.048 0.9997855
E-A 1376.97333 -764.3349 3518.282 0.4596503
F-A 3696.38333 1555.0751 5837.692 0.0000576
G-A 4582.38667 2441.0785 6723.695 0.0000008
H-A 4932.27333 2790.9651 7073.582 0.0000002
C-B 214.44667 -1926.8615 2355.755 0.9999800
D-B 327.31333 -1813.9949 2468.622 0.9996555
E-B 1399.54667 -741.7615 3540.855 0.4388630
F-B 3718.95667 1577.6485 5860.265 0.0000517
G-B 4604.96000 2463.6518 6746.268 0.0000008
H-B 4954.84667 2813.5385 7096.155 0.0000001
D-C 112.86667 -2028.4415 2254.175 0.9999998
E-C 1185.10000 -956.2082 3326.408 0.6435375
F-C 3504.51000 1363.2018 5645.818 0.0001425
G-C 4390.51333 2249.2051 6531.822 0.0000021
H-C 4740.40000 2599.0918 6881.708 0.0000004
E-D 1072.23333 -1069.0749 3213.542 0.7471074
F-D 3391.64333 1250.3351 5532.952 0.0002416
G-D 4277.64667 2136.3385 6418.955 0.0000036
H-D 4627.53333 2486.2251 6768.842 0.0000007
F-E 2319.41000 178.1018 4460.718 0.0256249
G-E 3205.41333 1064.1051 5346.722 0.0005722
H-E 3555.30000 1413.9918 5696.608 0.0001122
G-F 886.00333 -1255.3049 3027.312 0.8847771
H-F 1235.89000 -905.4182 3377.198 0.5946533
H-G 349.88667 -1791.4215 2491.195 0.9994659
Timepoint: 120 Df Sum Sq Mean Sq F value Pr(>F)
Treatment 7 155199262 22171323 18.34 1.14e-10 ***
Residuals 40 48354003 1208850
---
Signif. codes: 0 ‘***’ 0.001 ‘**’ 0.01 ‘*’ 0.05 ‘.’ 0.1 ‘ ’ 1
Tukey multiple comparisons of means
95% family-wise confidence level
Fit: aov(formula = Cells.mL ~ Treatment, data = subset_data)
$Treatment
diff lwr upr p adj
B-A 395.0333 -1634.0528 2424.1194 0.9983433
C-A -744.9200 -2774.0061 1284.1661 0.9348056
D-A -304.7400 -2333.8261 1724.3461 0.9996934
E-A -33.8600 -2062.9461 1995.2261 1.0000000
F-A 2990.9667 961.8806 5020.0528 0.0007162
G-A 3532.7267 1503.6406 5561.8128 0.0000495
H-A 3950.3333 1921.2472 5979.4194 0.0000060
C-B -1139.9533 -3169.0394 889.1328 0.6263913
D-B -699.7733 -2728.8594 1329.3128 0.9525541
E-B -428.8933 -2457.9794 1600.1928 0.9972157
F-B 2595.9333 566.8472 4625.0194 0.0045713
G-B 3137.6933 1108.6072 5166.7794 0.0003512
H-B 3555.3000 1526.2139 5584.3861 0.0000442
D-C 440.1800 -1588.9061 2469.2661 0.9967259
E-C 711.0600 -1318.0261 2740.1461 0.9484715
F-C 3735.8867 1706.8006 5764.9728 0.0000178
G-C 4277.6467 2248.5606 6306.7328 0.0000012
H-C 4695.2533 2666.1672 6724.3394 0.0000001
E-D 270.8800 -1758.2061 2299.9661 0.9998600
F-D 3295.7067 1266.6206 5324.7928 0.0001614
G-D 3837.4667 1808.3806 5866.5528 0.0000107
H-D 4255.0733 2225.9872 6284.1594 0.0000013
F-E 3024.8267 995.7406 5053.9128 0.0006081
G-E 3566.5867 1537.5006 5595.6728 0.0000418
H-E 3984.1933 1955.1072 6013.2794 0.0000051
G-F 541.7600 -1487.3261 2570.8461 0.9885079
H-F 959.3667 -1069.7194 2988.4528 0.7968797
H-G 417.6067 -1611.4794 2446.6928 0.9976448

[truncated: 1 more sheets: UC242]
