# Supplementary material for: Diverse soil protists show auxin regulated growth in partnership with auxin-producing bacteria
Source: ISME J. 2025 Oct 16;19(1):wraf234. doi: 10.1093/ismejo/wraf234 (PMC12663960; doi:10.1093/ismejo/wraf234)
Supplement: Data_S3_wraf234 [file data_s3_wraf234.xlsx]

## Sheet: Sheet1
Supplementary dataset for Patel et al. This workbook contains 3 tabs.
Tab 1: 'UP_genes' List of genes upregulated in Colpoda sp. in response to IAA treatment. Differential expression analysis was performed using DESeq2; log2 fold change, p-values, and adjusted p-values (q-values) are provided along with their KEGG function annotation
Tab 2: 'Down_genes' List of genes downregulated in Colpoda sp. in response to IAA treatment. Differential expression analysis was performed using DESeq2; log2 fold change, p-values, and adjusted p-values (q-values) are provided along with their KEGG function annotation

## Sheet: UP_genes
gene_id	Aliases	baseMean	log2_fold_change	lfcSE	stat	p_value	q_value		KEEG
CDS_98934_gene	g12920.t1	2785.35	27.9006	3.38338	8.24637	1.63272e-16	9.31159e-13	K04079	HSP90A, htpG; molecular chaperone HtpG
CDS_78160_gene	g9757.t1	215.787	10.7404	1.59262	6.74384	1.54255e-11	3.79492e-08
CDS_119673_gene	g16969.t1	252.776	8.76636	1.39433	6.28717	3.23305e-10	5.40861e-07
CDS_122189_gene	g17544.t1	196.606	8.50482	2.40564	3.53537	0.000407202	0.0387347
CDS_16643_gene	g1853.t1	73.164	8.45506	1.57552	5.36652	8.02705e-08	5.41474e-05
CDS_18531_gene	g2086.t1	779.402	8.43431	1.16846	7.21832	5.26328e-13	1.65094e-09
CDS_83622_gene	g10562.t2	110.187	8.39874	1.42497	5.89396	3.77056e-09	4.24293e-06
CDS_5430_gene	g543.t1	40.8337	8.34098	1.20937	6.89697	5.31243e-12	1.40325e-08
CDS_15877_gene	g1753.t1	161.115	8.2107	1.0265	7.9987	1.25735e-15	6.1866e-12
CDS_16531_gene	g1841.t1	365.763	8.1503	0.696651	11.6993	1.28579e-31	1.61326e-26
CDS_72924_gene	g9025.t1	73.7689	7.82587	1.54019	5.0811	3.75249e-07	0.000192564
CDS_116878_gene	g16440.t1	73.3247	7.81335	1.49523	5.22551	1.73673e-07	0.000102543
CDS_122950_gene	g17636.t1	4340.34	7.81144	0.747645	10.4481	1.49561e-25	5.22123e-21
CDS_76101_gene	g9470.t1	26.9816	7.75025	1.70191	4.55386	5.26704e-06	0.00154584
CDS_119390_gene	g16915.t1	97.8646	7.66818	1.57532	4.8677	1.12904e-06	0.000472198
CDS_93647_gene	g12066.t1	24.5242	7.6137	1.69187	4.50017	6.78995e-06	0.00190374
CDS_105849_gene	g14221.t1	23.8468	7.57373	1.56368	4.84353	1.27554e-06	0.000525582	K07759	PARG; poly(ADP-ribose) glycohydrolase [EC:3.2.1.143]
CDS_65669_gene	g8012.t1	23.2034	7.53424	1.68065	4.48294	7.36214e-06	0.00202126
CDS_18100_gene	g2031.t1	89.7831	7.52479	1.03555	7.26647	3.69011e-13	1.22714e-09
CDS_18533_gene	g2088.t1	22.2509	7.47165	1.54068	4.84956	1.23734e-06	0.000511846
CDS_129067_gene	g18557.t1	20.4146	7.35701	1.19223	6.17081	6.79401e-10	1.04593e-06
CDS_78573_gene	g9832.t1	33.0127	7.30507	1.51612	4.81826	1.44813e-06	0.000579853
CDS_10354_gene	g1120.t1	19.4068	7.2818	1.41366	5.15101	2.59081e-07	0.000144945
CDS_122949_gene	g17636.t1	2445.93	7.25616	0.731754	9.91612	3.54269e-23	6.34995e-19
CDS_49316_gene	g5880.t1	31.0451	7.21404	1.52797	4.72133	2.34304e-06	0.000832797
CDS_77748_gene	g9696.t1	46.7746	7.16292	1.46055	4.90428	9.37704e-07	0.000407807
CDS_110495_gene	g15192.t1	17.4236	7.12825	1.57308	4.5314	5.85938e-06	0.00169199
CDS_88881_gene	g11301.t1	17.4063	7.11853	1.41293	5.03814	4.70072e-07	0.000230455
CDS_86359_gene	g10954.t1	76.456	7.03834	1.40904	4.99512	5.87999e-07	0.000278924
CDS_33050_gene	g3793.t1	16.0677	7.00723	1.5155	4.62372	3.76926e-06	0.00119757
CDS_115998_gene	g16290.t1	15.5845	6.96751	1.61073	4.3257	1.52051e-05	0.00347814	K24205	TMBIM, LFG; protein lifeguard
CDS_87105_gene	g11059.t1	40.544	6.94201	1.15489	6.01096	1.84425e-09	2.3492e-06	K14779	DDX52, ROK1; ATP-dependent RNA helicase DDX52/ROK1 [EC:5.6.2.7]
CDS_106113_gene	g14285.t1	38.6186	6.8848	1.43984	4.78165	1.73861e-06	0.000669145
CDS_82847_gene	g10443.t1	57.7165	6.85773	1.22795	5.58471	2.34096e-08	1.95555e-05	K01586	lysA; diaminopimelate decarboxylase [EC:4.1.1.20]
CDS_115881_gene	g16264.t3	78.1406	6.82213	1.2834	5.31567	1.06264e-07	6.81987e-05
CDS_84773_gene	g10722.t1	55.258	6.7985	1.00225	6.78323	1.17519e-11	2.95595e-08
CDS_100510_gene	g13216.t1	23.0009	6.78507	1.51123	4.48976	7.13038e-06	0.00197492
CDS_68499_gene	g8382.t1	13.3614	6.74912	1.55493	4.34047	1.42176e-05	0.003325	K18674	GALK2; N-acetylgalactosamine kinase [EC:2.7.1.157]
CDS_6650_gene	g688.t1	13.3668	6.73715	1.59603	4.22119	2.43021e-05	0.00499042
CDS_58394_gene	g6999.t1	13.0475	6.71995	1.37851	4.87478	1.08928e-06	0.000459703
CDS_109414_gene	g14956.t1	12.929	6.70863	1.23707	5.42302	5.8602e-08	4.25012e-05	K09580	PDIA1, P4HB; protein disulfide-isomerase A1 [EC:5.3.4.1]
CDS_5891_gene	g597.t1	20.3295	6.6195	1.35121	4.89894	9.63533e-07	0.000417592	K14664	ILR1; IAA-amino acid hydrolase [EC:3.5.1.-]
CDS_57201_gene	g6852.t1	200.103	6.55986	0.737853	8.89047	6.08498e-19	5.65536e-15
CDS_35091_gene	g4057.t1	281.943	6.54474	0.62769	10.4267	1.87262e-25	5.22123e-21
CDS_22449_gene	g2520.t1	130.83	6.53512	1.18723	5.5045	3.70223e-08	2.84977e-05
CDS_19466_gene	g2204.t1	11.227	6.48445	1.53302	4.22986	2.33835e-05	0.00484941
CDS_94641_gene	g12238.t1	10.8731	6.45697	1.60222	4.03003	5.57701e-05	0.0094051	K02156	AUB, PIWI; aubergine
CDS_28937_gene	g3278.t1	98.2853	6.44729	1.25923	5.12002	3.05497e-07	0.000164155
CDS_51046_gene	g6082.t3	30.9259	6.4372	1.23997	5.19142	2.08697e-07	0.000120946
CDS_71277_gene	g8785.t1	50.5481	6.42934	1.35477	4.74572	2.07763e-06	0.00076896
CDS_123922_gene	g17787.t1	1316.63	6.40773	1.23495	5.18867	2.11801e-07	0.000122181
CDS_58591_gene	g7028.t1	27.8303	6.39105	1.24743	5.12337	3.00123e-07	0.000161823
CDS_121731_gene	g17432.t2	63.133	6.37766	1.44585	4.41101	1.02889e-05	0.00259746
CDS_11869_gene	g1302.t1	40.1813	6.37416	1.33472	4.77566	1.79121e-06	0.00068623
CDS_98837_gene	g12897.t1	129.948	6.35774	1.15428	5.50797	3.62987e-08	2.80267e-05
CDS_5232_gene	g516.t1	64.475	6.33771	1.2893	4.91563	8.8496e-07	0.000391656
CDS_89564_gene	g11411.t1	9.68798	6.29135	1.49089	4.21988	2.44436e-05	0.00501537
CDS_32631_gene	g3742.t1	106.525	6.28003	1.24732	5.03483	4.78265e-07	0.000233946	K16298	SCPL-IV; serine carboxypeptidase-like clade IV [EC:3.4.16.-]
CDS_86291_gene	g10942.t1	24.3573	6.23016	1.65722	3.75941	0.000170318	0.0214016
CDS_59567_gene	g7173.t1	49.0675	6.21166	1.12292	5.53168	3.17175e-08	2.52033e-05	K18081	MTMR1_2; myotubularin-related protein 1/2 [EC:3.1.3.64 3.1.3.95]
CDS_92457_gene	g11876.t1	189.768	6.16701	1.01405	6.08158	1.19003e-09	1.67765e-06
CDS_65605_gene	g7997.t1	127.249	6.15608	1.02928	5.98095	2.21836e-09	2.74222e-06
CDS_102255_gene	g13553.t1	54.3577	6.14427	1.24908	4.91904	8.69677e-07	0.000386255	K01408	IDE, ide; insulysin [EC:3.4.24.56]
CDS_103775_gene	g13834.t1	58.908	6.11058	0.865304	7.06177	1.64395e-12	4.79682e-09
CDS_79619_gene	g9975.t1	39.8196	6.10749	1.31148	4.65694	3.20945e-06	0.0010597
CDS_129351_gene	g18597.t1	8.50015	6.07422	1.30589	4.65141	3.29669e-06	0.0010828
CDS_47402_gene	g5633.t1	55.121	6.01629	1.12212	5.36156	8.25078e-08	5.49322e-05
CDS_43840_gene	g5136.t1	20.7959	6.00058	1.64036	3.65808	0.00025411	0.0281154
CDS_94131_gene	g12156.t1	13.3187	6.00027	1.6932	3.54375	0.000394483	0.0378983
CDS_110172_gene	g15126.t1	8.41633	5.99811	1.58573	3.78257	0.000155219	0.019954	K08568	CTSZ; cathepsin X [EC:3.4.18.1]
CDS_81872_gene	g10292.t1	20.9327	5.99502	1.3385	4.4789	7.50286e-06	0.00205092
CDS_109519_gene	g14984.t1	19.9909	5.9452	1.65745	3.58695	0.000334566	0.0337304
CDS_248_gene	g30.t1	29.851	5.94238	1.31072	4.53366	5.79702e-06	0.00167591
CDS_66755_gene	g8138.t1	7.67401	5.94133	1.7249	3.44445	0.000572223	0.0494292
CDS_101590_gene	g13409.t1	7.36748	5.91393	1.52344	3.88197	0.000103613	0.0149513
CDS_22103_gene	g2481.t1	29.1724	5.91094	1.34381	4.39865	1.08927e-05	0.0027252
CDS_99105_gene	g12945.t1	18.8795	5.86068	1.55814	3.76133	0.00016901	0.021281
CDS_18731_gene	g2117.t1	21.3557	5.821	1.60016	3.63776	0.000275017	0.0296188
CDS_91344_gene	g11696.t1	6.9065	5.81151	1.49651	3.88339	0.000103011	0.0148942
CDS_110877_gene	g15260.t1	6.8316	5.80875	1.36375	4.2594	2.04979e-05	0.00438133
CDS_115136_gene	g16114.t1	18.2446	5.7771	1.13181	5.1043	3.32022e-07	0.000175042
CDS_64768_gene	g7854.t1	82.0704	5.77657	0.675328	8.55373	1.19176e-17	9.0623e-14	K11254	H4; histone H4
CDS_15594_gene	g1722.t1	6.69569	5.773	1.54537	3.73567	0.000187215	0.0228166
CDS_128042_gene	g18399.t1	6.58623	5.75685	1.50091	3.83557	0.000125271	0.0171403
CDS_101727_gene	g13439.t1	6.63783	5.73199	1.39639	4.10485	4.04576e-05	0.00734078
CDS_77412_gene	g9647.t1	17.5397	5.72911	1.11759	5.12632	2.95461e-07	0.000159789
CDS_38274_gene	g4457.t2	25.4521	5.69199	1.22555	4.64443	3.41023e-06	0.00111137
CDS_114083_gene	g15921.t1	29.9597	5.69144	1.4758	3.85652	0.000115013	0.0161415
CDS_124700_gene	g17879.t1	25.7798	5.68434	1.31586	4.31985	1.56132e-05	0.00355852
CDS_46558_gene	g5531.t1	24.9036	5.68433	1.40973	4.0322	5.52566e-05	0.00933104
CDS_98621_gene	g12860.t2	16.7933	5.68196	1.38505	4.10235	4.08983e-05	0.0073887
CDS_119574_gene	g16949.t1	6.29303	5.66687	1.48566	3.81439	0.000136519	0.0181835
CDS_84474_gene	g10676.t1	31.2059	5.65201	0.974728	5.79855	6.68902e-09	6.9075e-06
CDS_99340_gene	g12979.t1	10.3962	5.64611	1.40573	4.0165	5.9068e-05	0.0098422	K03979	obgE, cgtA, MTG2; GTPase [EC:3.6.5.-]
CDS_117633_gene	g16563.t1	16.3168	5.63856	1.40094	4.02485	5.7011e-05	0.0095422
CDS_34292_gene	g3928.t1	24.7997	5.61852	1.49946	3.74703	0.000178944	0.0221091
CDS_93677_gene	g12080.t1	16.2838	5.61561	1.11408	5.0406	4.64073e-07	0.000229238	K07565	NIP7; 60S ribosome subunit biogenesis protein NIP7
CDS_63871_gene	g7733.t1	26.0212	5.6076	1.05799	5.30022	1.15663e-07	7.29249e-05
CDS_51909_gene	g6183.t1	6.06432	5.6047	1.58029	3.54664	0.000390183	0.0375571	K01908	ACSS3, prpE; propionyl-CoA synthetase [EC:6.2.1.17]
CDS_60462_gene	g7297.t1	23.2389	5.58325	1.44547	3.86257	0.0001122	0.0158588
CDS_101826_gene	g13463.t1	67.9764	5.57776	1.18578	4.70389	2.55249e-06	0.000888368	K00490	CYP4F; cytochrome P450 family 4 subfamily F [EC:1.14.14.1]
CDS_89981_gene	g11474.t1	5.79915	5.56906	1.48103	3.76026	0.000169738	0.0213501
CDS_7624_gene	g806.t1	15.416	5.56723	1.60955	3.45889	0.000542415	0.0478594	K10389	TUBG; tubulin gamma
CDS_121545_gene	g17388.t1	5.74896	5.56188	1.58043	3.51922	0.000432825	0.0405268
CDS_70698_gene	g8692.t1	23.6645	5.55455	1.43905	3.85987	0.000113446	0.0159752	K01951	guaA, GMPS; GMP synthase (glutamine-hydrolysing) [EC:6.3.5.2]
CDS_31262_gene	g3543.t1	15.722	5.55427	1.1341	4.89751	9.70572e-07	0.000419918
CDS_103923_gene	g13862.t1	9.89164	5.55375	1.44049	3.85547	0.000115509	0.0161839
CDS_112023_gene	g15517.t1	15.1991	5.54077	1.30749	4.23771	2.25816e-05	0.00472498
CDS_121483_gene	g17376.t1	5.67303	5.53891	1.48348	3.73373	0.000188666	0.0228795
CDS_6021_gene	g621.t1	44.4659	5.53858	1.201	4.61164	3.99502e-06	0.00125469
CDS_22391_gene	g2513.t3	5.82494	5.53227	1.33854	4.13308	3.57939e-05	0.00667312
CDS_58792_gene	g7056.t1	25.2645	5.51703	1.30479	4.2283	2.35467e-05	0.00487519
CDS_108725_gene	g14822.t2	9.48944	5.51471	1.29396	4.26189	2.02702e-05	0.00434441	K01187	malZ; alpha-glucosidase [EC:3.2.1.20]
CDS_4582_gene	g449.t3	55.0764	5.50376	1.0169	5.41232	6.22146e-08	4.47333e-05	K24525	CPNE4_6_7; copine 4/6/7
CDS_73910_gene	g9165.t3	16.1655	5.48191	1.18486	4.62663	3.71659e-06	0.00119075
CDS_88480_gene	g11249.t1	9.15778	5.47071	1.48927	3.67342	0.000239329	0.0270038
CDS_36144_gene	g4172.t1	61.3022	5.46064	1.32967	4.10677	4.01227e-05	0.00730114
CDS_44451_gene	g5239.t2	14.2877	5.44961	1.29445	4.20996	2.55412e-05	0.00515625
CDS_99692_gene	g13059.t1	25.6891	5.44401	1.33307	4.08381	4.4303e-05	0.00786228
CDS_102889_gene	g13670.t1	21.4684	5.43844	1.10682	4.91358	8.94292e-07	0.000394396
CDS_45617_gene	g5390.t2	506.523	5.43497	0.81026	6.70769	1.97732e-11	4.77098e-08
CDS_47405_gene	g5633.t2	57.4681	5.42513	1.12693	4.81409	1.47873e-06	0.000588999
CDS_24155_gene	g2708.t1	13.8885	5.41477	1.45093	3.73194	0.000190011	0.0229898
CDS_1476_gene	g153.t3	91.8324	5.38881	1.05299	5.11764	3.09383e-07	0.000165888
CDS_13108_gene	g1427.t1	41.5075	5.38633	0.881768	6.10855	1.00538e-09	1.49282e-06	K02320	POLA1; DNA polymerase alpha subunit A [EC:2.7.7.7]
CDS_43604_gene	g5112.t4	55.4838	5.36654	1.02603	5.23042	1.69126e-07	0.000100331
CDS_33182_gene	g3810.t1	226.599	5.3649	0.896195	5.98631	2.14657e-09	2.6666e-06
CDS_45615_gene	g5390.t1	428.868	5.36051	0.730636	7.33677	2.18812e-13	7.73352e-10
CDS_59907_gene	g7224.t1	5.02786	5.35857	1.47526	3.63228	0.000280931	0.0301134
CDS_31975_gene	g3635.t2	28.166	5.35522	1.07526	4.98038	6.34606e-07	0.000297656
CDS_12497_gene	g1366.t2	19.9746	5.34736	1.19377	4.47941	7.48505e-06	0.00205052
CDS_81875_gene	g10292.t2	13.2499	5.33181	1.31662	4.04962	5.13008e-05	0.00882335
CDS_106440_gene	g14359.t1	13.1971	5.33082	1.2661	4.21042	2.549e-05	0.00515007
CDS_118347_gene	g16714.t1	4.86421	5.32493	1.49134	3.57057	0.000356204	0.0353
CDS_127644_gene	g18333.t2	14.1066	5.2894	1.23986	4.26613	1.98892e-05	0.00428465
CDS_71136_gene	g8752.t1	29.7933	5.28511	1.42719	3.70316	0.000212934	0.0250033
CDS_100367_gene	g13184.t1	58.6208	5.27568	0.985168	5.35511	8.55041e-08	5.64145e-05	K10394	KIF3A; kinesin family member 3A
CDS_27255_gene	g3082.t1	18.7842	5.26851	1.27565	4.13005	3.6268e-05	0.00674147	K03130	TAF5; transcription initiation factor TFIID subunit 5
CDS_42827_gene	g5005.t2	7.97686	5.2627	1.33295	3.94816	7.87538e-05	0.0121989	K07106	murQ; N-acetylmuramic acid 6-phosphate etherase [EC:4.2.1.126]
CDS_77331_gene	g9635.t1	33.5037	5.25887	1.23071	4.27303	1.92836e-05	0.00418281
CDS_43566_gene	g5112.t2	41.098	5.25829	1.00306	5.24227	1.58611e-07	9.66054e-05
CDS_84716_gene	g10709.t1	12.4301	5.24399	1.26183	4.15587	3.24057e-05	0.00618857	K20011	PRDX3; peroxiredoxin 3 [EC:1.11.1.24 1.11.1.25]
CDS_49662_gene	g5911.t1	18.5982	5.20321	1.41181	3.68549	0.000228265	0.0262151
CDS_21110_gene	g2351.t1	7.63852	5.20129	1.36982	3.79705	0.000146429	0.0191467	K27706	ZC3H15, TMA46; zinc finger CCCH domain-containing protein 15
CDS_121427_gene	g17357.t1	4.43618	5.19808	1.50451	3.455	0.000550289	0.0483676
CDS_125160_gene	g17957.t3	17.6417	5.18079	1.19991	4.31764	1.57704e-05	0.00358458	K14564	NOP56; nucleolar protein 56
CDS_120923_gene	g17234.t1	11.767	5.17555	1.47651	3.50525	0.000456171	0.0419458
CDS_61339_gene	g7395.t3	253.185	5.16282	0.876263	5.89186	3.81869e-09	4.2779e-06
CDS_59730_gene	g7205.t1	24.2338	5.1617	0.883348	5.84333	5.11667e-09	5.44052e-06
CDS_47420_gene	g5635.t1	24.969	5.15933	1.25438	4.11307	3.90433e-05	0.00712539
CDS_11995_gene	g1315.t2	11.3865	5.12472	1.38357	3.70398	0.000212243	0.0249558
CDS_46081_gene	g5470.t1	4.19795	5.11357	1.47338	3.47063	0.000519239	0.0463796
CDS_8785_gene	g947.t1	4.23363	5.11188	1.44386	3.54043	0.000399476	0.0382024
CDS_32503_gene	g3721.t1	11.2628	5.11137	1.47327	3.4694	0.000521631	0.0465162
CDS_106653_gene	g14400.t1	4.15766	5.10518	1.32565	3.85109	0.000117594	0.0164029
CDS_57401_gene	g6881.t1	11.5814	5.09951	1.33068	3.83226	0.000126971	0.0172858
CDS_34870_gene	g4026.t3	34.0069	5.0952	0.792284	6.43102	1.26748e-10	2.48482e-07
CDS_89161_gene	g11342.t1	41.9028	5.0947	1.08691	4.68732	2.76804e-06	0.000947616
CDS_101581_gene	g13404.t2	271.611	5.09257	0.971563	5.24163	1.59166e-07	9.67085e-05	K05673	ABCC4; ATP-binding cassette, subfamily C (CFTR/MRP), member 4
CDS_34866_gene	g4026.t2	33.9322	5.09077	0.785012	6.48496	8.87572e-11	1.81077e-07
CDS_75925_gene	g9447.t1	31.5368	5.08547	0.852157	5.96776	2.4053e-09	2.94429e-06
CDS_65471_gene	g7980.t1	19.1643	5.08429	1.46118	3.47957	0.000502227	0.045233
CDS_103426_gene	g13765.t2	16.7663	5.08272	0.991351	5.12706	2.94302e-07	0.000159506
CDS_106747_gene	g14423.t1	18.3754	5.07833	1.15082	4.41281	1.02039e-05	0.00258376
CDS_60021_gene	g7239.t3	10.9673	5.06992	1.37404	3.68979	0.000224435	0.0259499
CDS_91090_gene	g11659.t1	72.5098	5.06566	1.15301	4.39343	1.11575e-05	0.00277761	K19756	RSPH4_6; radial spoke head protein 4/6
CDS_125154_gene	g17957.t2	16.2378	5.06097	1.19981	4.21813	2.4634e-05	0.00504206	K14564	NOP56; nucleolar protein 56
CDS_56949_gene	g6816.t2	22.94	5.06002	0.948146	5.33675	9.46261e-08	6.16758e-05
CDS_112614_gene	g15636.t1	32.1239	5.05407	1.07569	4.69847	2.62118e-06	0.000908496
CDS_70896_gene	g8720.t1	52.4519	5.05288	1.27642	3.95864	7.53767e-05	0.0118656
CDS_129151_gene	g18565.t1	3.96272	5.05125	1.40168	3.6037	0.000313719	0.0323301
CDS_36752_gene	g4262.t1	10.7992	5.0485	1.42681	3.5383	0.000402716	0.0384245
CDS_99437_gene	g12995.t3	26.5707	5.03655	1.07502	4.68507	2.7987e-06	0.000955507
CDS_127638_gene	g18333.t1	11.7391	5.03574	1.18394	4.25337	2.10581e-05	0.0044593
CDS_121889_gene	g17473.t2	3.91312	5.03317	1.39902	3.59765	0.000321105	0.0328126
CDS_126735_gene	g18206.t3	23.2973	5.0295	1.17837	4.2682	1.97055e-05	0.0042628
CDS_129271_gene	g18582.t1	79.7208	5.02689	0.98577	5.09946	3.4063e-07	0.000178448
CDS_25603_gene	g2891.t1	51.3325	5.0259	1.02032	4.92579	8.40222e-07	0.000375165
CDS_5005_gene	g491.t1	31.4298	5.0192	1.0186	4.92756	8.32614e-07	0.000372431
CDS_4292_gene	g422.t1	52.0066	5.00516	0.982248	5.09562	3.47595e-07	0.000180589
CDS_119425_gene	g16919.t3	232.495	5.00453	0.925219	5.40903	6.33681e-08	4.51745e-05
CDS_112026_gene	g15518.t1	19.7344	5.00385	1.05719	4.73316	2.21054e-06	0.000800442
CDS_111434_gene	g15373.t1	11.3791	4.99765	1.23674	4.041	5.32248e-05	0.00904883
CDS_12502_gene	g1366.t3	25.1512	4.99501	1.03667	4.81833	1.44763e-06	0.000579853
CDS_125148_gene	g17957.t1	15.4515	4.9887	1.1926	4.18304	2.87637e-05	0.00565665	K14564	NOP56; nucleolar protein 56
CDS_111756_gene	g15464.t1	96.1644	4.98342	0.976676	5.10243	3.35311e-07	0.000176029
CDS_123857_gene	g17776.t1	40.9148	4.98296	0.910242	5.47432	4.392e-08	3.27037e-05
CDS_115141_gene	g16114.t2	10.2406	4.9631	1.23476	4.0195	5.83228e-05	0.00973743
CDS_73899_gene	g9165.t2	11.0031	4.93872	1.12557	4.38776	1.14522e-05	0.00282573
CDS_97976_gene	g12768.t2	9.97216	4.92922	1.25384	3.93129	8.44918e-05	0.012811
CDS_47425_gene	g5635.t2	21.2738	4.92477	1.23619	3.98384	6.78096e-05	0.0109427
CDS_19872_gene	g2245.t2	10.0522	4.9238	1.17024	4.20749	2.58217e-05	0.00519618
CDS_78369_gene	g9799.t2	30.1705	4.91629	0.864963	5.68382	1.31723e-08	1.21971e-05
CDS_115146_gene	g16114.t3	9.84797	4.91345	1.27156	3.86412	0.00011149	0.015833	K14797	ENP1, BYSL; essential nuclear protein 1
CDS_120863_gene	g17224.t1	32.0807	4.91001	1.09662	4.47742	7.55504e-06	0.0020586
CDS_17540_gene	g1953.t1	26.8541	4.90815	1.07172	4.57971	4.65616e-06	0.00139761
CDS_63583_gene	g7687.t3	26.3929	4.90082	0.865988	5.65922	1.52061e-08	1.37753e-05
CDS_79715_gene	g9991.t1	18.3329	4.89751	1.04694	4.67791	2.89814e-06	0.000980123
CDS_122572_gene	g17603.t2	210.297	4.89721	1.13498	4.31481	1.59743e-05	0.00362109
CDS_99427_gene	g12995.t1	24.1482	4.89531	1.03981	4.70791	2.50269e-06	0.000877121
CDS_86361_gene	g10956.t1	18.6454	4.88808	0.955928	5.11344	3.16351e-07	0.000168853
CDS_25212_gene	g2845.t1	112.992	4.88308	1.05769	4.61675	3.89788e-06	0.00123345
CDS_31980_gene	g3635.t3	29.3255	4.88202	0.928342	5.25886	1.44954e-07	8.91525e-05
CDS_23683_gene	g2652.t1	19.667	4.87541	0.907644	5.3715	7.80829e-08	5.31e-05
CDS_62812_gene	g7580.t2	68.7772	4.86845	0.926622	5.25397	1.48851e-07	9.11031e-05
CDS_66208_gene	g8083.t1	22.3075	4.85233	1.31813	3.68122	0.000232124	0.0265145	K20180	VPS16; vacuolar protein sorting-associated protein 16
CDS_100857_gene	g13283.t1	44.4102	4.85182	0.981999	4.94076	7.78193e-07	0.000353124
CDS_99431_gene	g12995.t2	23.4032	4.85131	1.05121	4.61499	3.93116e-06	0.00124085
CDS_60262_gene	g7269.t2	9.44031	4.85025	1.26707	3.82792	0.00012923	0.0174898
CDS_13408_gene	g1461.t2	9.44128	4.84755	1.21625	3.98563	6.73e-05	0.0108745
CDS_21774_gene	g2430.t1	17.1087	4.83365	1.25961	3.83743	0.00012433	0.0170767
CDS_63910_gene	g7740.t1	33.4715	4.82066	0.880262	5.47639	4.34097e-08	3.242e-05
CDS_119695_gene	g16977.t1	21.9969	4.80279	1.07703	4.45928	8.22346e-06	0.00220893
CDS_117142_gene	g16477.t1	35.8874	4.78915	0.929915	5.15009	2.60355e-07	0.000145184
CDS_8397_gene	g902.t1	38.8552	4.78497	0.871726	5.48908	4.04038e-08	3.05733e-05
CDS_122185_gene	g17543.t3	23.6454	4.77444	1.22542	3.89616	9.77316e-05	0.014367	K09486	HYOU1; hypoxia up-regulated 1
CDS_36311_gene	g4194.t1	60.4791	4.77216	1.2449	3.83335	0.000126409	0.0172486	K14689	SLC30A2, ZNT2; solute carrier family 30 (zinc transporter), member 2
CDS_63159_gene	g7630.t1	24.355	4.77028	1.15215	4.14034	3.46795e-05	0.00651862
CDS_21790_gene	g2433.t1	173.615	4.76489	0.868099	5.48888	4.04497e-08	3.05733e-05
CDS_63734_gene	g7712.t1	9.00389	4.7613	1.36345	3.49211	0.000479225	0.0436657
CDS_107005_gene	g14469.t1	73.347	4.76092	0.927962	5.13051	2.88952e-07	0.000157628
CDS_60255_gene	g7269.t1	8.82674	4.75406	1.25194	3.79736	0.000146247	0.0191427
CDS_48888_gene	g5831.t1	35.9866	4.74889	1.34631	3.52734	0.000419759	0.0396138
CDS_67325_gene	g8209.t3	18.6306	4.7475	1.07323	4.42354	9.70967e-06	0.00249132
CDS_73889_gene	g9165.t1	10.003	4.74387	1.15167	4.11914	3.80293e-05	0.00697075
CDS_7623_gene	g805.t1	16.4475	4.74243	1.22639	3.86698	0.00011019	0.0157017
CDS_119087_gene	g16841.t3	12.9917	4.73693	1.12606	4.20664	2.5919e-05	0.00520739
CDS_11794_gene	g1286.t2	8.92184	4.73536	1.1472	4.12773	3.66356e-05	0.00678968
CDS_35274_gene	g4084.t1	8.76959	4.73515	1.34957	3.50864	0.00045041	0.0415837
CDS_8400_gene	g902.t1	14.1134	4.73421	1.07459	4.40561	1.05486e-05	0.0026497
CDS_92740_gene	g11913.t1	15.6905	4.7329	1.37255	3.44824	0.000564242	0.0491134
CDS_21542_gene	g2408.t2	18.5278	4.73224	1.12102	4.22138	2.42813e-05	0.00499023	K03254	EIF3A; translation initiation factor 3 subunit A
CDS_16910_gene	g1876.t1	107.511	4.73056	0.992452	4.76654	1.87419e-06	0.000712582
CDS_11351_gene	g1229.t1	20.9866	4.72751	1.02038	4.63309	3.60247e-06	0.00116344
CDS_37640_gene	g4401.t1	5.4668	4.72662	1.34406	3.51666	0.000437008	0.0407512
CDS_5235_gene	g518.t1	39.7256	4.71664	0.806762	5.84638	5.02384e-09	5.38747e-06
CDS_125705_gene	g18061.t2	5.80984	4.7136	1.30517	3.61149	0.000304438	0.0316859
CDS_94537_gene	g12229.t1	13.0882	4.69792	1.22731	3.82781	0.000129289	0.0174898
CDS_15726_gene	g1736.t1	8.56347	4.69644	1.2395	3.78899	0.000151264	0.0195961
CDS_8521_gene	g914.t3	118.506	4.68938	0.846492	5.53977	3.02861e-08	2.4675e-05
CDS_87487_gene	g11099.t2	20.2627	4.68899	1.10112	4.2584	2.05898e-05	0.00439723
CDS_81589_gene	g10252.t1	21.301	4.68455	0.861831	5.43558	5.46171e-08	3.99576e-05
CDS_72373_gene	g8940.t1	19.8326	4.6784	1.32329	3.53542	0.000407129	0.0387347
CDS_8417_gene	g902.t3	12.798	4.67693	1.08827	4.29759	1.72666e-05	0.00384799
CDS_12569_gene	g1373.t1	15.1773	4.67496	1.3197	3.54245	0.000396427	0.0380414	K17279	REEP5_6; receptor expression-enhancing protein 5/6
CDS_69167_gene	g8471.t3	27.3327	4.67484	0.924496	5.05664	4.26716e-07	0.00021373	CCNB; G2/mitotic-specific cyclin-B, other		Select seq gb|AAD08960.1|	mitotic cyclin-CYC2 [Paramecium tetraurelia]	Paramecium tetraurelia
CDS_60269_gene	g7269.t3	8.33837	4.67352	1.2551	3.72362	0.000196386	0.0236131
CDS_76602_gene	g9537.t1	15.3917	4.67096	1.26915	3.68039	0.000232882	0.0265751	K24523	CPNE5_8_9; copine 5/8/9
CDS_40578_gene	g4750.t1	110.09	4.66917	1.28959	3.62067	0.000293846	0.0310317
CDS_64603_gene	g7830.t2	8.38745	4.66876	1.21994	3.82704	0.000129694	0.0175256
CDS_117144_gene	g16477.t1	17.6097	4.66829	1.10814	4.21273	2.52301e-05	0.00512092
CDS_110421_gene	g15171.t1	8.27646	4.6672	1.29661	3.59954	0.000318777	0.0326368
CDS_15741_gene	g1736.t2	8.32867	4.66593	1.30426	3.57746	0.000346948	0.0346585
CDS_123173_gene	g17666.t1	33.0423	4.66508	0.940742	4.95894	7.08804e-07	0.000328036	K10408	DNAH; dynein axonemal heavy chain
CDS_8520_gene	g914.t3	25.2595	4.66188	0.960514	4.85353	1.21286e-06	0.000503892
CDS_126109_gene	g18115.t1	56.0564	4.65868	1.17847	3.95317	7.71232e-05	0.0120505	K01303	APEH; acylaminoacyl-peptidase [EC:3.4.19.1]
CDS_1826_gene	g188.t3	25.6952	4.65718	0.888764	5.24006	1.60525e-07	9.70829e-05
CDS_68738_gene	g8407.t1	8.41301	4.65551	1.26421	3.68255	0.000230908	0.0264547	K12820	DHX15, PRP43; pre-mRNA-splicing factor ATP-dependent RNA helicase DHX15/PRP43 [EC:5.6.2.6]
CDS_62618_gene	g7559.t1	14.1776	4.65491	1.02986	4.51995	6.1854e-06	0.00176782
CDS_100272_gene	g13160.t2	15.2618	4.64921	1.19282	3.89767	9.71243e-05	0.0143029
CDS_106745_gene	g14423.t1	15.5153	4.64194	1.02146	4.54444	5.50821e-06	0.0016035
CDS_108764_gene	g14833.t1	14.751	4.62453	1.28409	3.60142	0.00031649	0.0324955
CDS_106793_gene	g14436.t1	8.08046	4.62241	1.33852	3.45337	0.00055363	0.048554
CDS_13183_gene	g1434.t1	8.42631	4.61447	1.18484	3.89461	9.83583e-05	0.0144085
CDS_8411_gene	g902.t3	16.5465	4.61426	0.983008	4.69402	2.67884e-06	0.000925923
CDS_40181_gene	g4674.t3	45.4878	4.605	0.997764	4.61532	3.92481e-06	0.0012404
CDS_76118_gene	g9477.t1	17.0554	4.59703	0.936998	4.90612	9.28958e-07	0.000405409
CDS_70899_gene	g8720.t2	28.7457	4.59539	0.91925	4.99906	5.76095e-07	0.000273795
CDS_77902_gene	g9717.t1	18.7027	4.58525	1.22471	3.74395	0.00018115	0.0223048	K24523	CPNE5_8_9; copine 5/8/9
CDS_63907_gene	g7740.t1	16.5633	4.5813	1.05344	4.34889	1.36829e-05	0.00322399
CDS_8402_gene	g902.t2	19.217	4.57364	0.873339	5.23696	1.63246e-07	9.80011e-05
CDS_77626_gene	g9674.t3	35.4931	4.5734	1.12336	4.07118	4.67751e-05	0.00817382
CDS_25060_gene	g2822.t3	11.5922	4.56995	1.17038	3.90468	9.43511e-05	0.013993
CDS_102699_gene	g13639.t1	30.425	4.56412	1.01679	4.48877	7.16361e-06	0.00197727
CDS_119104_gene	g16849.t2	36.0231	4.54901	1.06892	4.2557	2.08395e-05	0.00442794
CDS_36408_gene	g4218.t1	43.1719	4.51427	1.22694	3.67929	0.000233883	0.0266651
CDS_73458_gene	g9100.t1	29.7421	4.50676	0.939909	4.79489	1.62763e-06	0.000635198	K01365	CTSL; cathepsin L [EC:3.4.22.15]
CDS_105307_gene	g14110.t1	7.4204	4.50426	1.28573	3.50326	0.000459604	0.0421996
CDS_32377_gene	g3701.t1	22.8242	4.5023	1.2579	3.57923	0.00034461	0.0345625
CDS_56992_gene	g6821.t1	22.8638	4.50226	1.08943	4.13267	3.58566e-05	0.00667984
CDS_27323_gene	g3098.t1	43.8893	4.5005	0.812486	5.53917	3.03911e-08	2.46804e-05
CDS_110648_gene	g15220.t1	19.654	4.49181	1.22363	3.67089	0.000241712	0.0272021
CDS_48870_gene	g5825.t3	37.9161	4.48806	0.735667	6.10068	1.05621e-09	1.54854e-06	K11654	SMARCA5, SNF2H, ISWI; SWI/SNF-related matrix-associated actin-dependent regulator of chromatin subfamily A member 5 [EC:5.6.2.-]
CDS_25055_gene	g2822.t2	10.9503	4.48029	1.14316	3.91921	8.88404e-05	0.0133333
CDS_43046_gene	g5037.t2	15.6254	4.48014	1.21368	3.69137	0.000223051	0.0258292
CDS_57558_gene	g6902.t1	22.5079	4.47912	0.919543	4.87102	1.11021e-06	0.000465875
CDS_69634_gene	g8537.t1	27.2625	4.4781	0.757974	5.90799	3.46309e-09	3.96812e-06
CDS_112891_gene	g15691.t1	459.827	4.47413	1.01857	4.39255	1.12027e-05	0.00278333
CDS_79756_gene	g10000.t1	111.559	4.46851	1.1273	3.96392	7.37303e-05	0.0116656
CDS_120536_gene	g17150.t1	45.9193	4.46764	0.821497	5.43841	5.37588e-08	3.94447e-05
CDS_71881_gene	g8867.t3	31.45	4.46168	0.94342	4.72926	2.25335e-06	0.000808941
CDS_8510_gene	g914.t2	134.341	4.45796	0.780013	5.71524	1.0955e-08	1.04129e-05
CDS_54110_gene	g6480.t2	10.8518	4.45537	1.06836	4.17029	3.04208e-05	0.00590387
CDS_68749_gene	g8407.t2	7.22344	4.45148	1.29164	3.44638	0.000568151	0.0492373	K12820	DHX15, PRP43; pre-mRNA-splicing factor ATP-dependent RNA helicase DHX15/PRP43 [EC:5.6.2.6]
CDS_123992_gene	g17795.t2	120.395	4.44264	0.861783	5.15518	2.53391e-07	0.000143533	K17266	MVP; major vault protein
CDS_8317_gene	g892.t1	7.4349	4.44066	1.259	3.52715	0.000420066	0.0396278
CDS_107670_gene	g14603.t1	30.6624	4.4351	0.783499	5.66064	1.50813e-08	1.37118e-05	K10410	DNALI; dynein axonemal light intermediate chain 1
CDS_128516_gene	g18470.t3	7.08232	4.43412	1.23958	3.57712	0.000347399	0.0346897
CDS_125550_gene	g18033.t1	32.4625	4.43352	0.967636	4.58181	4.60967e-06	0.00139198	K01697	CBS; cystathionine beta-synthase [EC:4.2.1.22]
CDS_18041_gene	g2027.t1	10.5505	4.4321	1.16833	3.79353	0.000148519	0.0193304
CDS_13116_gene	g1427.t3	20.8477	4.42474	1.13656	3.89309	9.89736e-05	0.0144733	K02320	POLA1; DNA polymerase alpha subunit A [EC:2.7.7.7]
CDS_104179_gene	g13911.t2	44.0208	4.42176	1.05368	4.19648	2.71097e-05	0.00538624
CDS_61781_gene	g7448.t1	22.8361	4.42173	1.21397	3.64238	0.00027013	0.0292937
CDS_61706_gene	g7436.t1	29.879	4.41517	0.918353	4.8077	1.52676e-06	0.000606202
CDS_17306_gene	g1926.t1	33.7348	4.41283	1.16883	3.77542	0.000159737	0.020399
CDS_44786_gene	g5294.t1	7.28015	4.40274	1.19763	3.67621	0.000236723	0.0268304	K17609	NXN; nucleoredoxin [EC:1.8.1.8]
CDS_79076_gene	g9893.t1	21.4007	4.39931	1.15888	3.79616	0.000146952	0.0191858
CDS_119595_gene	g16954.t1	6.89743	4.39688	1.2647	3.47663	0.000507761	0.0455545
CDS_48314_gene	g5757.t1	25.4564	4.39444	0.92794	4.73569	2.18307e-06	0.000795083
CDS_123932_gene	g17789.t1	50.47	4.39397	0.953981	4.60594	4.10615e-06	0.00128157
CDS_83579_gene	g10554.t1	11.0474	4.38662	1.20125	3.65171	0.000260498	0.028683
CDS_62411_gene	g7535.t2	418.318	4.38573	0.679374	6.45553	1.07837e-10	2.16483e-07
CDS_25050_gene	g2822.t1	10.2438	4.38517	1.14962	3.81446	0.00013648	0.0181835
CDS_37035_gene	g4309.t1	14.1203	4.38475	1.19065	3.68265	0.000230825	0.0264547
CDS_7372_gene	g784.t3	14.3943	4.38456	1.01203	4.33245	1.47459e-05	0.00340412
CDS_65422_gene	g7965.t1	10.5357	4.38334	1.02732	4.26678	1.98315e-05	0.00427898
CDS_95031_gene	g12312.t1	24.7425	4.37602	0.78128	5.60109	2.13005e-08	1.81138e-05
CDS_103786_gene	g13837.t2	10.1639	4.37463	1.26229	3.46562	0.000529005	0.0470067
CDS_8509_gene	g914.t2	35.7925	4.37147	0.8454	5.17089	2.32979e-07	0.000133173
CDS_24334_gene	g2737.t1	10.5205	4.37143	1.23062	3.55221	0.00038201	0.0370404
CDS_1825_gene	g188.t2	38.2293	4.37093	0.916378	4.76979	1.84415e-06	0.000705435
CDS_43018_gene	g5035.t1	6.97552	4.36588	1.15531	3.77896	0.000157488	0.0201939
CDS_31970_gene	g3635.t1	20.8252	4.36424	1.00056	4.36179	1.29001e-05	0.00307417
CDS_35825_gene	g4136.t5	20.6458	4.3623	0.947783	4.60264	4.17177e-06	0.00129882
CDS_53435_gene	g6380.t1	12.4181	4.35869	1.18637	3.67398	0.0002388	0.0269888
CDS_41021_gene	g4796.t3	15.0907	4.35687	1.13435	3.84085	0.000122608	0.0169142
CDS_91289_gene	g11685.t3	47.8884	4.35608	1.18418	3.67856	0.000234555	0.0267119
CDS_125276_gene	g17978.t1	53.2162	4.3398	0.810401	5.35512	8.54992e-08	5.64145e-05
CDS_48445_gene	g5773.t1	22.172	4.33453	0.913642	4.74423	2.09297e-06	0.000770093	K07393	ECM4, yqjG; glutathionyl-hydroquinone reductase [EC:1.8.5.7]
CDS_44004_gene	g5159.t1	10.6876	4.33398	1.09562	3.95574	7.62995e-05	0.011959
CDS_32831_gene	g3763.t1	83.7521	4.33008	0.916817	4.72295	2.32446e-06	0.000827774
CDS_43602_gene	g5112.t4	10.0179	4.31506	1.19371	3.61484	0.000300528	0.0314295	K02355	fusA, GFM, EFG; elongation factor G
CDS_34045_gene	g3898.t4	21.6347	4.31156	0.98582	4.37357	1.22229e-05	0.00296643	K14852	RRS1; regulator of ribosome biosynthesis
CDS_70416_gene	g8642.t3	134.625	4.30591	0.531717	8.09813	5.58105e-16	2.97977e-12
CDS_107027_gene	g14474.t2	13.8895	4.30527	1.10609	3.89233	9.92857e-05	0.0145105
CDS_29023_gene	g3286.t1	9.62014	4.30083	1.24392	3.45749	0.000545235	0.0480406
CDS_82224_gene	g10355.t1	39.1423	4.2993	1.05526	4.07416	4.61801e-05	0.00809064
CDS_119750_gene	g16988.t2	15.7141	4.29075	0.941716	4.55631	5.206e-06	0.00153331
CDS_102465_gene	g13601.t1	19.1047	4.28622	1.03175	4.15433	3.26245e-05	0.00620675	K07112	K07112; uncharacterized protein
CDS_41132_gene	g4804.t3	26.5764	4.27453	1.01943	4.19307	2.752e-05	0.0054505	K14554	UTP21, WDR36; U3 small nucleolar RNA-associated protein 21
CDS_79186_gene	g9911.t1	11.8218	4.26783	1.12297	3.8005	0.000144406	0.0189425
CDS_61513_gene	g7412.t2	160.494	4.26434	0.927662	4.59687	4.28892e-06	0.00131777
CDS_109520_gene	g14985.t1	19.4036	4.26238	0.960747	4.43653	9.14224e-06	0.00237733
CDS_105021_gene	g14054.t2	12.1786	4.26101	0.960597	4.4358	9.17322e-06	0.00238292
CDS_33240_gene	g3817.t1	112.319	4.25543	0.919158	4.62971	3.66185e-06	0.00117704
CDS_113662_gene	g15839.t1	10.4328	4.25354	1.10838	3.83763	0.000124227	0.0170767
CDS_86951_gene	g11033.t1	9.69443	4.24998	1.22314	3.47465	0.000511515	0.0458334
CDS_29689_gene	g3368.t3	9.55922	4.24291	1.05421	4.02474	5.70394e-05	0.0095422	K22101	PTPS; dihydroneopterin triphosphate aldolase (PTPS-III) / 6-pyruvoyltetrahydropterin synthase [EC:4.1.2.60 4.2.3.12]
CDS_332_gene	g40.t1	18.3443	4.23676	1.13245	3.74123	0.00018312	0.0224812
CDS_48857_gene	g5825.t1	19.7081	4.23673	0.835979	5.06798	4.02063e-07	0.000204236	K11654	SMARCA5, SNF2H, ISWI; SWI/SNF-related matrix-associated actin-dependent regulator of chromatin subfamily A member 5 [EC:5.6.2.-]
CDS_66832_gene	g8145.t4	9.22658	4.23274	1.21789	3.47548	0.000509941	0.0457338
CDS_119897_gene	g17025.t1	16.6584	4.23221	1.05989	3.99307	6.52245e-05	0.0106005
CDS_7367_gene	g784.t2	17.0776	4.22717	0.976108	4.33063	1.48681e-05	0.00342288
CDS_107174_gene	g14509.t2	12.6056	4.22537	1.09554	3.85687	0.000114847	0.0161273
CDS_25264_gene	g2849.t1	9.24109	4.21909	1.1001	3.83517	0.000125475	0.0171491
CDS_104741_gene	g14007.t2	34.4151	4.217	1.00499	4.19607	2.71586e-05	0.00539168	K00140	mmsA, iolA, ALDH6A1; malonate-semialdehyde dehydrogenase (acetylating) / methylmalonate-semialdehyde dehydrogenase [EC:1.2.1.18 1.2.1.27]
CDS_124732_gene	g17886.t1	26.8611	4.21543	0.783163	5.38258	7.34274e-08	5.08996e-05	K06700	PSMF1; proteasome inhibitor subunit 1 (PI31)
CDS_64836_gene	g7870.t2	25.6934	4.21471	0.961065	4.38545	1.15744e-05	0.00284907	K11434	PRMT1; type I protein arginine methyltransferase [EC:2.1.1.319]
CDS_58553_gene	g7024.t1	124.718	4.21396	0.880011	4.78854	1.68002e-06	0.000650586
CDS_77747_gene	g9695.t1	22.3716	4.21106	1.12347	3.74827	0.000178058	0.0220431
CDS_45676_gene	g5401.t1	15.2168	4.20651	1.19541	3.51887	0.000433383	0.0405639
CDS_124073_gene	g17803.t3	40.6039	4.20427	0.802338	5.24002	1.60556e-07	9.70829e-05
CDS_35803_gene	g4136.t1	18.5367	4.2035	0.940747	4.46826	7.8858e-06	0.00213698
CDS_55205_gene	g6592.t3	31.9055	4.2023	0.688923	6.09981	1.06195e-09	1.54854e-06
CDS_122212_gene	g17549.t1	28.729	4.20192	1.02884	4.08413	4.4242e-05	0.00786228
CDS_61360_gene	g7397.t2	33.0801	4.20144	0.913786	4.59783	4.26908e-06	0.00131606
CDS_22450_gene	g2521.t1	67.8725	4.19976	0.630716	6.65872	2.76222e-11	6.35912e-08
CDS_83845_gene	g10590.t1	15.0665	4.1968	1.15007	3.64917	0.000263088	0.0288543
CDS_51034_gene	g6081.t1	657.483	4.19047	0.699058	5.99446	2.04163e-09	2.5616e-06	K00207	DPYD; dihydropyrimidine dehydrogenase (NADP+) [EC:1.3.1.2]
CDS_11496_gene	g1250.t1	13.303	4.18638	1.10762	3.77963	0.00015706	0.0201493
CDS_498_gene	g48.t2	29.1904	4.1821	0.916154	4.56484	4.99875e-06	0.00148271
CDS_58561_gene	g7024.t2	12.3008	4.18159	1.103	3.7911	0.000149983	0.0194605
CDS_64831_gene	g7870.t1	19.7885	4.17904	0.988852	4.22616	2.37717e-05	0.00491367	K11434	PRMT1; type I protein arginine methyltransferase [EC:2.1.1.319]
CDS_127119_gene	g18268.t1	27.2261	4.17901	0.886688	4.71306	2.44022e-06	0.000862452
CDS_40913_gene	g4784.t2	19.921	4.17754	1.07648	3.88072	0.000104146	0.0149973
CDS_8056_gene	g865.t2	16.1898	4.17656	1.00605	4.15143	3.30402e-05	0.00627631
CDS_112602_gene	g15634.t1	683.065	4.17628	0.728595	5.73196	9.92738e-09	9.61832e-06
CDS_75650_gene	g9401.t1	47.8847	4.17071	1.15832	3.60064	0.00031744	0.0325623
CDS_60979_gene	g7353.t3	175.968	4.16848	0.80501	5.17817	2.24077e-07	0.000128966
CDS_63578_gene	g7687.t2	19.3402	4.16829	0.796378	5.23406	1.65831e-07	9.9037e-05
CDS_80714_gene	g10125.t1	58.2449	4.15562	0.854017	4.86597	1.13895e-06	0.00047476
CDS_93652_gene	g12069.t1	10.9035	4.15525	1.13462	3.66225	0.000250014	0.027797
CDS_113704_gene	g15848.t1	24.7881	4.15332	1.03417	4.01611	5.91668e-05	0.00984606
CDS_486_gene	g48.t1	33.9239	4.15209	0.879495	4.721	2.34691e-06	0.000832995	K03252	EIF3C; translation initiation factor 3 subunit C
CDS_97317_gene	g12661.t3	24.4735	4.14741	0.982057	4.22319	2.40866e-05	0.00496241
CDS_99624_gene	g13039.t1	23.5351	4.14685	0.728183	5.69479	1.23526e-08	1.15661e-05
CDS_70864_gene	g8712.t2	30.2707	4.14546	0.7822	5.29975	1.15961e-07	7.29293e-05
CDS_52358_gene	g6248.t1	12.3764	4.14489	0.962636	4.30577	1.66404e-05	0.00373163
CDS_51093_gene	g6091.t1	9.60718	4.14332	1.04679	3.95811	7.55452e-05	0.0118779
CDS_38015_gene	g4421.t4	30.4079	4.14018	0.939318	4.40764	1.04503e-05	0.00262762	K00253	IVD, ivd; isovaleryl-CoA dehydrogenase [EC:1.3.8.4]
CDS_81970_gene	g10313.t1	16.3796	4.12926	0.916714	4.50442	6.65556e-06	0.00187444
CDS_73227_gene	g9071.t3	11.7593	4.12567	1.04673	3.94149	8.09784e-05	0.0124208
CDS_76511_gene	g9525.t1	223.247	4.12327	0.84586	4.87465	1.09001e-06	0.000459703
CDS_43592_gene	g5112.t3	24.0462	4.12112	0.975296	4.22551	2.38405e-05	0.00491574
CDS_81606_gene	g10253.t1	16.0539	4.11698	0.950255	4.3325	1.47428e-05	0.00340412
CDS_63935_gene	g7740.t3	20.7583	4.11647	0.81963	5.02235	5.10421e-07	0.000246315
CDS_60981_gene	g7353.t3	66.9618	4.11592	0.967007	4.25635	2.07792e-05	0.00442235
CDS_90351_gene	g11542.t3	9.23216	4.11274	1.13602	3.6203	0.000294257	0.0310317
CDS_95327_gene	g12348.t2	8.85013	4.10911	1.15615	3.55413	0.000379236	0.0368318
CDS_77372_gene	g9640.t1	54.6004	4.10255	0.796363	5.1516	2.58267e-07	0.000144945	K26500	NOMO1_2_3; BOS complex subunit NOMO
CDS_8399_gene	g902.t1	100.447	4.10224	0.675304	6.07465	1.24258e-09	1.7227e-06
CDS_32968_gene	g3783.t2	37.6006	4.1019	0.956013	4.29063	1.78164e-05	0.00393934
CDS_8499_gene	g914.t1	29.3931	4.10098	0.96797	4.23669	2.26844e-05	0.00473573
CDS_52003_gene	g6193.t1	26.2564	4.09046	0.888476	4.6039	4.14648e-06	0.00129255
CDS_8416_gene	g902.t3	100.732	4.09029	0.69138	5.91613	3.29607e-09	3.79407e-06
CDS_63921_gene	g7740.t2	11.9298	4.08912	1.05724	3.86773	0.000109854	0.0156628
CDS_62804_gene	g7580.t1	14.9673	4.08082	0.928211	4.39643	1.10044e-05	0.00274495
CDS_58567_gene	g7024.t3	116.518	4.07666	0.846409	4.81642	1.46157e-06	0.000583087
CDS_107377_gene	g14542.t2	12.0032	4.07454	1.15118	3.53944	0.000400972	0.0383017
CDS_81171_gene	g10191.t2	13.4772	4.07426	1.03333	3.94283	8.05262e-05	0.0123887
CDS_63909_gene	g7740.t1	22.1146	4.07381	0.983909	4.14044	3.46645e-05	0.00651862
CDS_36228_gene	g4189.t3	12.0751	4.07056	0.983328	4.13958	3.47947e-05	0.00652561
CDS_119102_gene	g16849.t1	34.9137	4.06946	0.634315	6.41552	1.40343e-10	2.68834e-07
CDS_40581_gene	g4750.t2	77.7271	4.06762	1.02426	3.97127	7.14912e-05	0.0114193
CDS_10212_gene	g1107.t1	22.4601	4.06706	0.814635	4.9925	5.96039e-07	0.000282204
CDS_94532_gene	g12228.t3	18.9136	4.06589	1.01244	4.01594	5.92089e-05	0.00984606
CDS_77378_gene	g9640.t2	54.939	4.06439	0.735207	5.52822	3.23487e-08	2.56072e-05	K26500	NOMO1_2_3; BOS complex subunit NOMO
CDS_67676_gene	g8262.t2	11.6665	4.06239	1.08212	3.7541	0.000173966	0.0217294
CDS_9575_gene	g1028.t2	16.8281	4.06013	0.928459	4.37297	1.22566e-05	0.00297162
CDS_81176_gene	g10191.t3	13.2702	4.05394	1.04294	3.88704	0.000101475	0.0147446	K14776	DDX10, DBP4; ATP-dependent RNA helicase DDX10/DBP4 [EC:5.6.2.7]
CDS_58570_gene	g7024.t3	11.7938	4.05316	1.07673	3.76431	0.000167009	0.021134
CDS_63931_gene	g7740.t3	125.884	4.04547	0.632138	6.39966	1.55721e-10	2.87324e-07
CDS_64426_gene	g7804.t2	18.487	4.03349	0.967272	4.16996	3.04652e-05	0.00590792
CDS_46379_gene	g5509.t2	16.4417	4.02381	0.966767	4.16213	3.15288e-05	0.00606369
CDS_1817_gene	g187.t1	14.3765	4.02256	0.915266	4.39496	1.10792e-05	0.00276085
CDS_79764_gene	g10000.t2	88.7275	4.02179	0.713671	5.63535	1.74701e-08	1.52218e-05
CDS_52399_gene	g6248.t3	11.2962	4.0156	1.02061	3.93452	8.33626e-05	0.012678
CDS_87489_gene	g11099.t2	19.5281	4.00948	0.968967	4.13789	3.50514e-05	0.00655839
CDS_38009_gene	g4421.t3	24.943	4.00912	0.860171	4.66085	3.14909e-06	0.00104389
CDS_8404_gene	g902.t2	16.3312	4.00875	0.936317	4.2814	1.85719e-05	0.00407019
CDS_84089_gene	g10616.t1	12.7504	4.00731	1.12979	3.54695	0.000389714	0.0375502	K24759	WDR90; WD repeat-containing protein 90
CDS_960_gene	g95.t1	10.925	4.00589	1.12031	3.5757	0.000349288	0.0348252	K01228	MOGS; mannosyl-oligosaccharide glucosidase [EC:3.2.1.106]
CDS_97316_gene	g12661.t3	8.07882	4.00231	1.13493	3.52649	0.00042111	0.0396816
CDS_115305_gene	g16147.t1	30.6453	3.99969	0.920648	4.34443	1.39636e-05	0.00327854
CDS_76369_gene	g9508.t2	18.0439	3.99559	0.914652	4.36842	1.25146e-05	0.0030138
CDS_60952_gene	g7353.t1	212.335	3.99489	0.888008	4.49871	6.83659e-06	0.00191417
CDS_109079_gene	g14899.t3	115.176	3.99375	0.900394	4.43556	9.18325e-06	0.00238306	K22747	AIFM3; apoptosis-inducing factor 3
CDS_67678_gene	g8262.t2	11.1725	3.99238	1.10377	3.61703	0.000298004	0.0312887
CDS_129469_gene	g18625.t1	7.98153	3.98573	1.04096	3.8289	0.000128718	0.0174407
CDS_47057_gene	g5584.t1	40.949	3.98399	0.867952	4.5901	4.4304e-06	0.00135019
CDS_48873_gene	g5825.t3	16.0167	3.98384	0.865717	4.60178	4.18896e-06	0.00130095
CDS_60967_gene	g7353.t2	16.0499	3.98154	1.08533	3.6685	0.000243979	0.0273197
CDS_87484_gene	g11099.t1	173.259	3.97968	0.738068	5.39202	6.96695e-08	4.86982e-05
CDS_60954_gene	g7353.t1	82.1196	3.97599	1.02475	3.87994	0.000104482	0.0150249
CDS_76989_gene	g9592.t1	17.8049	3.97491	0.9432	4.21428	2.50577e-05	0.00509968
CDS_62822_gene	g7580.t3	22.042	3.97316	0.91901	4.32331	1.53708e-05	0.00351283
CDS_116547_gene	g16380.t2	7.76424	3.97216	1.13864	3.48851	0.00048572	0.0441453
CDS_94640_gene	g12237.t1	51.6244	3.97158	1.05446	3.76646	0.000165575	0.0210031
CDS_5508_gene	g550.t3	12.6178	3.97077	0.970008	4.09355	4.24823e-05	0.00760912
CDS_67720_gene	g8272.t1	11.1447	3.97004	1.06523	3.72695	0.000193811	0.0233819
CDS_54106_gene	g6480.t1	15.5284	3.96748	0.949623	4.17795	2.9415e-05	0.00574869
CDS_84388_gene	g10661.t1	25.4501	3.9663	0.966643	4.10317	4.0753e-05	0.00736774
CDS_123957_gene	g17789.t3	42.009	3.96506	0.775812	5.11086	3.20704e-07	0.000170501
CDS_30342_gene	g3424.t2	43.5061	3.95359	1.01763	3.88509	0.00010229	0.0148372
CDS_58568_gene	g7024.t3	10.6126	3.95023	1.02745	3.84471	0.000120695	0.0167701
CDS_398_gene	g44.t3	97.6061	3.94844	0.994947	3.96849	7.23287e-05	0.0115038
CDS_29683_gene	g3368.t1	12.7575	3.9439	0.919233	4.29042	1.78337e-05	0.00393937
CDS_79772_gene	g10000.t3	78.6665	3.93771	1.10024	3.57895	0.00034498	0.0345727
CDS_123357_gene	g17692.t1	579.095	3.92366	0.677326	5.79287	6.91942e-09	7.0871e-06
CDS_99160_gene	g12956.t1	177.452	3.92044	0.781873	5.01416	5.32655e-07	0.000255082	K05863	SLC25A4S, ANT; solute carrier family 25 (mitochondrial adenine nucleotide translocator), member 4/5/6/31
CDS_67649_gene	g8258.t3	29.2233	3.91797	1.05075	3.72875	0.000192433	0.0232604
CDS_8407_gene	g902.t2	117.403	3.91673	0.880825	4.44666	8.72147e-06	0.00229749
CDS_8403_gene	g902.t2	12.488	3.91579	0.870987	4.49581	6.93066e-06	0.0019367
CDS_81628_gene	g10256.t2	7.77419	3.91118	1.06248	3.6812	0.000232139	0.0265145
CDS_2531_gene	g244.t1	24.3099	3.91114	0.991564	3.94441	7.99951e-05	0.0123303
CDS_41133_gene	g4804.t3	12.2385	3.90839	1.13338	3.44845	0.000563816	0.0491087
CDS_5203_gene	g512.t1	22.7716	3.90647	0.709234	5.508	3.62924e-08	2.80267e-05
CDS_122219_gene	g17549.t2	21.0466	3.90564	0.954787	4.09059	4.30274e-05	0.007679
CDS_37122_gene	g4316.t1	44.7512	3.89394	1.05399	3.69448	0.00022034	0.0256098	K20223	IPO7, RANBP7; importin-7
CDS_61354_gene	g7397.t1	27.0179	3.89205	0.855184	4.55112	5.33602e-06	0.00156061
CDS_127142_gene	g18273.t1	11.9037	3.89149	1.12161	3.46955	0.000521322	0.0465052
CDS_79586_gene	g9965.t1	32.0193	3.89122	0.935289	4.16045	3.17627e-05	0.00609826	K01870	IARS, ileS; isoleucyl-tRNA synthetase [EC:6.1.1.5]
CDS_29571_gene	g3350.t2	41.6629	3.89056	0.768614	5.06179	4.15334e-07	0.000209251
CDS_115876_gene	g16263.t1	1088.53	3.88904	0.861527	4.51412	6.35791e-06	0.00180888
CDS_68608_gene	g8391.t2	38.0628	3.88817	0.679156	5.725	1.03436e-08	9.90684e-06
CDS_36764_gene	g4267.t1	66.6159	3.88639	1.12069	3.46786	0.000524626	0.0467186
CDS_63546_gene	g7683.t1	44.0627	3.88511	0.999122	3.88853	0.000100854	0.0146753
CDS_101119_gene	g13325.t1	63.0452	3.88472	0.792022	4.90482	9.35152e-07	0.000407403
CDS_62813_gene	g7580.t2	19.0984	3.88457	0.904942	4.29262	1.76576e-05	0.00391426
CDS_83881_gene	g10593.t2	10.3118	3.88122	1.08847	3.56576	0.000362803	0.0357696
CDS_63898_gene	g7737.t1	34.4854	3.87811	0.992458	3.90758	9.32238e-05	0.0139008
CDS_63908_gene	g7740.t1	10.2339	3.87793	1.00725	3.85003	0.000118101	0.0164644
CDS_111581_gene	g15418.t1	9.1476	3.87745	1.09925	3.52736	0.000419722	0.0396138
CDS_103423_gene	g13765.t1	23.8815	3.87244	0.816712	4.7415	2.12142e-06	0.000778278
CDS_63919_gene	g7740.t2	98.5121	3.87228	0.682455	5.67405	1.39457e-08	1.27719e-05
CDS_46298_gene	g5503.t3	7.3039	3.87046	1.07496	3.60056	0.000317534	0.0325623	K11884	PNO1, DIM2; RNA-binding protein PNO1
CDS_125754_gene	g18069.t3	7.36935	3.8662	1.09031	3.54596	0.000391187	0.0376249
CDS_13230_gene	g1438.t1	10.1515	3.86283	1.03901	3.7178	0.000200965	0.0239343	K20456	OSBP; oxysterol-binding protein 1
CDS_71643_gene	g8827.t3	16.053	3.86083	1.00071	3.8581	0.000114272	0.0160599
CDS_58554_gene	g7024.t1	9.87624	3.85978	1.08638	3.55289	0.000381021	0.0369731
CDS_126237_gene	g18136.t3	17.6715	3.8584	0.945003	4.08296	4.44664e-05	0.00788013
CDS_116995_gene	g16460.t1	16.537	3.85705	1.02943	3.74677	0.000179127	0.0221209
CDS_125758_gene	g18069.t4	14.8158	3.85633	1.11796	3.44942	0.000561792	0.0490165
CDS_69534_gene	g8509.t2	15.8753	3.85613	0.952426	4.04874	5.1493e-05	0.00884429	K02542	MCM6; DNA replication licensing factor MCM6 [EC:5.6.2.3]
CDS_69528_gene	g8509.t1	12.9415	3.85444	0.987756	3.90222	9.53139e-05	0.0140859	K02542	MCM6; DNA replication licensing factor MCM6 [EC:5.6.2.3]
CDS_12492_gene	g1366.t1	16.0452	3.85227	0.936512	4.11343	3.89832e-05	0.00711959
CDS_51726_gene	g6155.t1	11.5645	3.84955	1.03473	3.72033	0.000198963	0.0238001	K17081	PHB2; prohibitin 2
CDS_62238_gene	g7512.t2	19.2051	3.84806	0.81747	4.70728	2.51046e-06	0.000878614	K09522	DNAJC2; DnaJ homolog subfamily C member 2
CDS_13182_gene	g1433.t1	23.1816	3.84577	0.834755	4.60707	4.08383e-06	0.0012762	K03363	CDC20; cell division cycle 20, cofactor of APC complex
CDS_26026_gene	g2943.t2	20.2064	3.83831	0.867553	4.4243	9.67567e-06	0.00248514	K12666	RPN1, OST1; dolichyl-diphosphooligosaccharide---protein glycosyltransferase subunit 1 (ribophorin I)
CDS_88775_gene	g11287.t3	7.36537	3.83413	1.02888	3.72652	0.000194139	0.0234097
CDS_33304_gene	g3823.t2	57.8416	3.83288	0.822794	4.65837	3.18717e-06	0.00105512
CDS_39900_gene	g4625.t2	65.1792	3.83023	0.87651	4.36987	1.24323e-05	0.00299973
CDS_29693_gene	g3370.t1	27.3156	3.82628	0.885334	4.32185	1.54723e-05	0.00352962	K05894	OPR; 12-oxophytodienoic acid reductase [EC:1.3.1.42]
CDS_124177_gene	g17815.t2	11.2992	3.82453	1.07073	3.5719	0.000354398	0.0351787	K20221	IPO4, RANBP4; importin-4
CDS_127126_gene	g18268.t2	21.5085	3.8237	0.835813	4.57483	4.76618e-06	0.00142382
CDS_128441_gene	g18452.t2	29.2353	3.82252	0.931525	4.10351	4.06934e-05	0.00736228
CDS_64442_gene	g7804.t3	16.0298	3.81424	0.911701	4.18365	2.86861e-05	0.00564581
CDS_87770_gene	g11136.t1	101.588	3.81	1.01677	3.74715	0.000178857	0.0221091
CDS_82231_gene	g10355.t2	21.3206	3.80235	0.779138	4.88019	1.05982e-06	0.000449998
CDS_7365_gene	g784.t2	22.2217	3.80093	0.922914	4.1184	3.81511e-05	0.00698797
CDS_2124_gene	g209.t2	6.94481	3.8002	1.09175	3.48083	0.000499869	0.0450866
CDS_17993_gene	g2024.t2	50.209	3.79532	0.954526	3.97613	7.00462e-05	0.0112314
CDS_58140_gene	g6971.t1	131.076	3.79363	0.940229	4.03479	5.4651e-05	0.00923498	K06943	NOG1; nucleolar GTP-binding protein
CDS_7361_gene	g784.t1	12.7507	3.79008	0.952526	3.97897	6.92135e-05	0.0111335
CDS_125802_gene	g18078.t1	69.196	3.78857	0.751229	5.04317	4.57891e-07	0.000226631	K00939	adk, AK; adenylate kinase [EC:2.7.4.3]
CDS_56141_gene	g6712.t2	14.4986	3.78732	0.902702	4.19554	2.72223e-05	0.00540007
CDS_55198_gene	g6592.t2	24.2834	3.78674	0.690809	5.48161	4.21482e-08	3.16663e-05
CDS_46366_gene	g5509.t1	14.0941	3.78524	0.928123	4.07838	4.53498e-05	0.00799153
CDS_32976_gene	g3783.t3	40.3441	3.78313	0.960735	3.93775	8.22505e-05	0.0125546
CDS_17183_gene	g1915.t3	10.9542	3.7803	1.07578	3.514	0.000441421	0.0410457
CDS_99691_gene	g13058.t1	22.4027	3.77968	0.894473	4.22559	2.38317e-05	0.00491574
CDS_63906_gene	g7740.t1	93.6864	3.77449	0.634161	5.95194	2.6498e-09	3.1968e-06
CDS_123948_gene	g17789.t2	128.54	3.77318	0.781081	4.83072	1.3604e-06	0.000556893
CDS_53927_gene	g6450.t2	31.4222	3.77272	0.774378	4.87193	1.10514e-06	0.000464521
CDS_80043_gene	g10037.t1	28.3705	3.77206	0.945389	3.98996	6.60849e-05	0.0107057
CDS_8408_gene	g902.t2	15.3511	3.76383	1.04334	3.60748	0.000309181	0.0320202
CDS_40824_gene	g4770.t1	9.53763	3.76336	1.03612	3.63217	0.000281049	0.0301134
CDS_69257_gene	g8484.t2	13.908	3.76132	1.04587	3.59634	0.000322725	0.0328935
CDS_49719_gene	g5919.t2	36.8788	3.75984	0.794875	4.7301	2.24415e-06	0.00080679
CDS_106291_gene	g14321.t1	9.19262	3.75902	1.04382	3.6012	0.000316754	0.0325094
CDS_66924_gene	g8156.t3	34.7918	3.75199	0.954575	3.93053	8.47572e-05	0.0128434
CDS_48865_gene	g5825.t2	16.8382	3.75153	0.921662	4.0704	4.69332e-05	0.00818435
CDS_23436_gene	g2629.t2	21.9206	3.75031	0.977146	3.83803	0.000124025	0.0170636
CDS_48581_gene	g5793.t2	27.257	3.74797	0.834088	4.4935	7.0063e-06	0.00195349
CDS_15512_gene	g1711.t1	10.7996	3.74638	1.02331	3.66105	0.000251187	0.0278903
CDS_30603_gene	g3472.t2	44.6304	3.74522	0.917658	4.08128	4.47876e-05	0.00792028
CDS_5257_gene	g522.t1	17.3845	3.74474	0.976278	3.83573	0.000125192	0.0171388
CDS_77009_gene	g9592.t3	9.98261	3.74237	1.0142	3.68997	0.000224284	0.0259499
CDS_23434_gene	g2629.t1	21.8482	3.74139	0.949912	3.93867	8.19341e-05	0.0125139
CDS_68920_gene	g8436.t1	24.9445	3.73519	0.817362	4.56981	4.88162e-06	0.00145312
CDS_79762_gene	g10000.t2	13.588	3.73422	1.06709	3.49945	0.000466227	0.0426828
CDS_118939_gene	g16812.t1	6.62472	3.73359	1.08306	3.44727	0.000566279	0.0492208
CDS_37579_gene	g4389.t2	18.0607	3.73238	0.788505	4.73349	2.20689e-06	0.000800442
CDS_109076_gene	g14899.t2	114.946	3.73101	0.948952	3.93172	8.43399e-05	0.0127956	K22747	AIFM3; apoptosis-inducing factor 3
CDS_105235_gene	g14103.t3	9.32252	3.72976	1.08181	3.44772	0.000565341	0.0491903	K02728	PSMA4; 20S proteasome subunit alpha 3 [EC:3.4.25.1]
CDS_2557_gene	g244.t3	24.189	3.72847	0.940678	3.9636	7.38273e-05	0.0116736
CDS_57829_gene	g6935.t5	15.0807	3.72789	0.992902	3.75454	0.000173658	0.0217125
CDS_29761_gene	g3374.t2	25.3214	3.7235	1.00096	3.71992	0.000199287	0.0238179
CDS_8412_gene	g902.t3	16.494	3.7204	0.848373	4.38533	1.15808e-05	0.00284907
CDS_114683_gene	g16023.t1	73.0454	3.72001	0.624839	5.95355	2.62391e-09	3.18085e-06	K01431	UPB1, pydC; beta-ureidopropionase [EC:3.5.1.6]
CDS_67119_gene	g8182.t4	23.3196	3.71172	0.987838	3.75742	0.000171676	0.0215291
CDS_510_gene	g48.t3	25.3257	3.70542	0.846	4.37993	1.18717e-05	0.00289841
CDS_102655_gene	g13626.t3	21.4255	3.69905	0.75639	4.8904	1.0063e-06	0.000432395	K16465	CETN1; centrin-1
CDS_75332_gene	g9348.t3	80.3381	3.69301	0.853176	4.32854	1.501e-05	0.00344608	K03002	RPA2, POLR1B; DNA-directed RNA polymerase I subunit RPA2 [EC:2.7.7.6]
CDS_37575_gene	g4389.t1	20.3133	3.69285	0.919255	4.01722	5.88893e-05	0.00981895
CDS_63937_gene	g7740.t3	83.0225	3.6914	0.803598	4.5936	4.35674e-06	0.00133001
CDS_53973_gene	g6453.t2	14.5179	3.69116	1.01198	3.64744	0.000264861	0.0289475
CDS_81625_gene	g10256.t1	6.78359	3.68607	1.05201	3.50385	0.000458577	0.0421276
CDS_15265_gene	g1689.t1	11.5229	3.6827	0.875685	4.2055	2.60504e-05	0.00521709	K10747	LIG1; DNA ligase 1 [EC:6.5.1.1 6.5.1.6 6.5.1.7]
CDS_13414_gene	g1461.t3	21.159	3.68207	0.95286	3.86422	0.000111443	0.015833
CDS_29686_gene	g3368.t2	10.7048	3.68152	0.934626	3.93903	8.1813e-05	0.0125106	K22101	PTPS; dihydroneopterin triphosphate aldolase (PTPS-III) / 6-pyruvoyltetrahydropterin synthase [EC:4.1.2.60 4.2.3.12]
CDS_33979_gene	g3893.t4	55.6668	3.68058	0.725351	5.0742	3.89133e-07	0.000199282
CDS_109526_gene	g14985.t2	13.2626	3.67873	0.917327	4.01028	6.0648e-05	0.0100322	K10807	RRM1; ribonucleoside-diphosphate reductase subunit M1 [EC:1.17.4.1]
CDS_42391_gene	g4948.t1	13.0678	3.67752	1.02763	3.57866	0.000345357	0.0345727
CDS_47488_gene	g5653.t1	32.344	3.67466	0.881082	4.17062	3.03772e-05	0.00589997
CDS_63924_gene	g7740.t2	66.3817	3.6706	0.741745	4.9486	7.47479e-07	0.000342135
CDS_16913_gene	g1876.t2	42.7166	3.66963	0.88644	4.13974	3.47704e-05	0.00652561
CDS_91920_gene	g11794.t1	13.1114	3.66952	1.05735	3.47047	0.000519545	0.0463796
CDS_104979_gene	g14049.t1	9.46864	3.66297	0.979729	3.73876	0.000184931	0.0226309
CDS_123981_gene	g17794.t2	11.5036	3.65887	1.02359	3.57455	0.000350826	0.0349208
CDS_33874_gene	g3886.t2	17.8101	3.65883	0.783187	4.67172	2.98682e-06	0.00100201
CDS_129275_gene	g18582.t2	32.5044	3.65792	0.891063	4.10512	4.04111e-05	0.00733765
CDS_73033_gene	g9037.t2	8.22384	3.65362	0.971228	3.76185	0.000168659	0.0212797
CDS_50877_gene	g6062.t4	15.3748	3.65355	0.981708	3.72163	0.00019794	0.0237203
CDS_69216_gene	g8475.t3	8.85415	3.65084	1.03212	3.53721	0.000404382	0.0385541
CDS_36481_gene	g4228.t1	30.5111	3.64859	0.959263	3.80353	0.000142646	0.0187902	K06675	SMC4; structural maintenance of chromosome 4
CDS_48147_gene	g5738.t2	12.8379	3.64552	0.907253	4.0182	5.86456e-05	0.00978481
CDS_62233_gene	g7512.t1	23.5126	3.64532	0.920485	3.96022	7.48813e-05	0.0118105	K09522	DNAJC2; DnaJ homolog subfamily C member 2
CDS_77385_gene	g9640.t3	50.3858	3.64335	0.713658	5.10517	3.30494e-07	0.000174964	K26500	NOMO1_2_3; BOS complex subunit NOMO
CDS_114469_gene	g15990.t3	15.2752	3.6419	1.04608	3.48146	0.000498696	0.0450472
CDS_46301_gene	g5504.t1	58.6037	3.63966	1.01478	3.58665	0.000334958	0.0337564
CDS_24060_gene	g2702.t2	9.02244	3.6396	1.03046	3.53201	0.000412419	0.0390976	K24729	CFAP57, WDR65; cilia- and flagella-associated protein 57
CDS_124776_gene	g17898.t1	35.9896	3.63705	0.766536	4.74479	2.08725e-06	0.000769116
CDS_15753_gene	g1736.t3	76.5409	3.63572	0.757146	4.80188	1.57184e-06	0.000621155
CDS_8053_gene	g864.t1	2707.91	3.63141	0.731398	4.96502	6.86926e-07	0.000319805
CDS_66018_gene	g8051.t2	23.8652	3.6308	0.958887	3.78647	0.000152803	0.0197242
CDS_71270_gene	g8780.t1	680.212	3.6261	0.754764	4.80428	1.55312e-06	0.000615694
CDS_6731_gene	g693.t3	8.75383	3.62213	1.02533	3.53264	0.000411432	0.0390464
CDS_109601_gene	g14995.t1	8.88822	3.61834	0.999453	3.62032	0.000294243	0.0310317
CDS_10458_gene	g1133.t1	12.5766	3.61772	0.986146	3.66854	0.000243935	0.0273197	K05658	ABCB1, CD243; ATP-binding cassette, subfamily B (MDR/TAP), member 1 [EC:7.6.2.2]
CDS_50620_gene	g6031.t2	27.5902	3.6168	1.04622	3.457	0.000546226	0.0480919
CDS_67244_gene	g8198.t2	62.4725	3.61584	0.602967	5.99675	2.01312e-09	2.53852e-06
CDS_38967_gene	g4529.t1	10.3947	3.61372	0.929128	3.88936	0.000100507	0.0146463
CDS_61717_gene	g7436.t3	1420.51	3.61273	0.508393	7.10618	1.193e-12	3.60684e-09
CDS_8649_gene	g930.t1	8.68786	3.60825	1.03457	3.48768	0.00048723	0.0441977
CDS_80421_gene	g10081.t1	21.226	3.60639	0.885037	4.07485	4.60445e-05	0.00807427
CDS_46846_gene	g5558.t1	34.9645	3.60204	0.976211	3.68982	0.000224413	0.0259499	K14521	NAT10, KRE33; N-acetyltransferase 10 [EC:2.3.1.-]
CDS_29562_gene	g3350.t1	49.5711	3.60024	0.605197	5.94887	2.70006e-09	3.24184e-06
CDS_122284_gene	g17557.t3	15.6275	3.60014	0.966371	3.72542	0.000194987	0.0234786	K25471	CFAP206; cilia- and flagella-associated protein 206
CDS_18716_gene	g2114.t2	9.28215	3.59767	0.99668	3.60965	0.000306606	0.0318588
CDS_8054_gene	g865.t1	10.998	3.5936	0.894928	4.01552	5.93143e-05	0.00985705
CDS_123387_gene	g17703.t1	375.157	3.59096	0.650429	5.52091	3.37242e-08	2.63634e-05
CDS_34593_gene	g3980.t1	10.8257	3.58907	0.964837	3.71987	0.000199323	0.0238179
CDS_126567_gene	g18180.t1	17.4585	3.58896	0.766546	4.682	2.84095e-06	0.000968046
CDS_31943_gene	g3632.t1	27.5996	3.58768	0.870685	4.12052	3.78012e-05	0.00693907
CDS_8498_gene	g914.t1	22.3586	3.58756	0.743337	4.82629	1.39099e-06	0.000564101
CDS_79938_gene	g10020.t1	9.66756	3.58396	1.00707	3.5588	0.00037256	0.0364161
CDS_44063_gene	g5172.t1	10.8504	3.5818	0.994081	3.60312	0.000314418	0.0323539
CDS_118009_gene	g16647.t1	21.1983	3.57849	0.962787	3.7168	0.000201759	0.024006
CDS_29769_gene	g3374.t3	23.1271	3.5771	0.907273	3.94269	8.05716e-05	0.0123887
CDS_60966_gene	g7353.t2	217.177	3.5764	0.986812	3.62419	0.000289864	0.0307558
CDS_60953_gene	g7353.t1	12.2067	3.57454	0.955229	3.74208	0.000182506	0.0224288
CDS_39099_gene	g4551.t1	20.6824	3.57112	0.985973	3.62193	0.000292418	0.0309613
CDS_15738_gene	g1736.t2	100.558	3.56922	0.829956	4.30049	1.7042e-05	0.00380524
CDS_61517_gene	g7412.t3	177.983	3.56319	0.995277	3.5801	0.000343463	0.0344613
CDS_104196_gene	g13915.t2	9.94144	3.56274	1.00096	3.55932	0.000371823	0.0363617
CDS_13754_gene	g1499.t2	41.5919	3.55857	0.921318	3.86248	0.00011224	0.0158588
CDS_17786_gene	g1994.t3	12.1576	3.55745	0.911511	3.9028	9.50856e-05	0.0140687	K10408	DNAH; dynein axonemal heavy chain
CDS_79754_gene	g10000.t1	49.8497	3.55473	0.867642	4.097	4.18541e-05	0.00752345
CDS_2544_gene	g244.t2	24.4503	3.55259	0.942262	3.77027	0.000163068	0.0207189
CDS_30473_gene	g3452.t1	12.0216	3.55216	0.886031	4.00907	6.09571e-05	0.0100767	K00030	IDH3; isocitrate dehydrogenase (NAD+) [EC:1.1.1.41]
CDS_31794_gene	g3610.t1	28.8145	3.55194	0.751648	4.72553	2.29512e-06	0.000821583
CDS_67443_gene	g8238.t1	20.4748	3.54947	0.935777	3.79307	0.000148793	0.019356
CDS_48862_gene	g5825.t2	20.4671	3.54875	0.705742	5.02841	4.94575e-07	0.000240985	K11654	SMARCA5, SNF2H, ISWI; SWI/SNF-related matrix-associated actin-dependent regulator of chromatin subfamily A member 5 [EC:5.6.2.-]
CDS_5460_gene	g546.t2	15.0493	3.54846	0.934743	3.79618	0.00014694	0.0191858
CDS_55192_gene	g6592.t1	18.2393	3.54833	0.720592	4.9242	8.4708e-07	0.000377555
CDS_87485_gene	g11099.t1	12.0408	3.54818	0.962723	3.68557	0.000228195	0.0262151
CDS_29536_gene	g3346.t2	10.0053	3.54687	1.01893	3.48096	0.000499626	0.0450866
CDS_69539_gene	g8509.t3	10.5874	3.54593	1.01666	3.48782	0.000486985	0.0441977	K02542	MCM6; DNA replication licensing factor MCM6 [EC:5.6.2.3]
CDS_119423_gene	g16919.t2	29.839	3.54584	0.850577	4.16875	3.06278e-05	0.00593028
CDS_26539_gene	g2984.t4	8.32742	3.54288	0.965519	3.6694	0.000243118	0.0272845
CDS_80919_gene	g10160.t1	27.0501	3.54268	0.700536	5.05709	4.257e-07	0.000213648	K22866	TCTEX1D2; tctex1 domain-containing protein 2
CDS_29758_gene	g3374.t1	22.793	3.53696	0.811954	4.35611	1.32394e-05	0.00314012
CDS_63920_gene	g7740.t2	11.9586	3.53684	0.910143	3.88603	0.000101899	0.0147975
CDS_592_gene	g60.t1	25.9616	3.53462	0.864588	4.08821	4.34719e-05	0.00774767
CDS_56022_gene	g6698.t1	16.9974	3.53342	0.744654	4.74504	2.08463e-06	0.000769116
CDS_89976_gene	g11472.t3	44.4205	3.53094	0.770019	4.58552	4.52852e-06	0.00137243
CDS_78337_gene	g9793.t1	146.302	3.53075	0.562399	6.27803	3.4289e-10	5.66078e-07
CDS_9599_gene	g1028.t7	163.413	3.53062	0.609695	5.7908	7.00538e-09	7.11704e-06
CDS_80125_gene	g10044.t4	59.3365	3.52975	0.623953	5.65708	1.53969e-08	1.37987e-05
CDS_60980_gene	g7353.t3	15.5371	3.52951	0.89463	3.94522	7.97275e-05	0.0123117
CDS_47497_gene	g5653.t2	29.2889	3.52324	0.863836	4.0786	4.53081e-05	0.00798979
CDS_63934_gene	g7740.t3	11.7811	3.52324	0.932878	3.77674	0.000158895	0.0203225
CDS_109531_gene	g14985.t3	11.7849	3.51771	0.860943	4.08588	4.3911e-05	0.00781482	K10807	RRM1; ribonucleoside-diphosphate reductase subunit M1 [EC:1.17.4.1]
CDS_34048_gene	g3898.t5	12.9153	3.51621	0.880863	3.99178	6.558e-05	0.0106514	K14852	RRS1; regulator of ribosome biosynthesis
CDS_8318_gene	g893.t1	71.2982	3.51445	1.01606	3.45889	0.000542409	0.0478594
CDS_63932_gene	g7740.t3	11.7253	3.51211	0.880713	3.98781	6.66873e-05	0.0107929
CDS_60595_gene	g7312.t3	10.4589	3.51075	1.01301	3.46565	0.000528953	0.0470067	K01836	PGM3; phosphoacetylglucosamine mutase [EC:5.4.2.3]
CDS_124781_gene	g17898.t2	33.1136	3.50944	0.755356	4.64606	3.38327e-06	0.00110401
CDS_8396_gene	g902.t1	15.8258	3.50717	0.78489	4.46835	7.88235e-06	0.00213698
CDS_89600_gene	g11415.t2	14.4809	3.50696	0.754197	4.64992	3.3206e-06	0.00108639
CDS_49023_gene	g5847.t3	11.8513	3.50685	0.919549	3.81366	0.000136923	0.0182276
CDS_21053_gene	g2345.t3	142.556	3.50455	0.802525	4.36691	1.26019e-05	0.00302678
CDS_10322_gene	g1119.t3	15.3364	3.50331	0.921231	3.80285	0.00014304	0.0188212
CDS_67491_gene	g8242.t3	28.0011	3.50041	0.848905	4.12344	3.73263e-05	0.00688211
CDS_34178_gene	g3914.t3	17.4182	3.49988	0.92276	3.79284	0.000148933	0.0193641	K00873	PK, pyk; pyruvate kinase [EC:2.7.1.40]
CDS_30356_gene	g3425.t2	21.3443	3.49962	0.817826	4.27917	1.8759e-05	0.00410045
CDS_80780_gene	g10132.t2	20.2783	3.49881	0.749838	4.66609	3.06985e-06	0.00102439
CDS_34600_gene	g3980.t2	8.04485	3.49783	0.983555	3.55631	0.000376095	0.0366652
CDS_5202_gene	g511.t1	265.479	3.49585	0.962457	3.63221	0.000281004	0.0301134
CDS_118966_gene	g16821.t1	23.6138	3.49231	0.705805	4.94798	7.49887e-07	0.000342135
CDS_56266_gene	g6729.t1	11.5917	3.49175	0.957306	3.64748	0.000264826	0.0289475
CDS_95488_gene	g12374.t1	17.2907	3.49111	0.939617	3.71546	0.000202831	0.0240994
CDS_124786_gene	g17898.t3	30.2611	3.48602	0.742893	4.69249	2.699e-06	0.000930328
CDS_102651_gene	g13626.t2	15.397	3.48051	0.769867	4.52092	6.15715e-06	0.00176376	K16465	CETN1; centrin-1
CDS_15318_gene	g1695.t2	23.9803	3.4801	0.813952	4.27557	1.90651e-05	0.00415068
CDS_67248_gene	g8198.t3	94.56	3.47791	0.738229	4.71115	2.46317e-06	0.00086812
CDS_60583_gene	g7312.t1	10.1935	3.47135	1.00848	3.44217	0.000577058	0.049727	K01836	PGM3; phosphoacetylglucosamine mutase [EC:5.4.2.3]
CDS_6864_gene	g706.t3	30.9908	3.46938	0.774863	4.47741	7.55557e-06	0.0020586
CDS_118089_gene	g16666.t1	11.6886	3.46331	0.813864	4.25539	2.08681e-05	0.00443027	K01027	OXCT; 3-oxoacid CoA-transferase [EC:2.8.3.5]
CDS_73245_gene	g9073.t1	37.5532	3.45851	0.628692	5.50111	3.77409e-08	2.88738e-05
CDS_91743_gene	g11772.t1	74.1876	3.45833	0.970737	3.56259	0.000367218	0.036066
CDS_60589_gene	g7312.t2	10.0421	3.45023	1.00029	3.44924	0.000562171	0.0490165	K01836	PGM3; phosphoacetylglucosamine mutase [EC:5.4.2.3]
CDS_85181_gene	g10784.t2	64.3532	3.44964	0.794759	4.34048	1.42171e-05	0.003325
CDS_63912_gene	g7740.t1	73.958	3.44784	0.794099	4.34182	1.41304e-05	0.00331078
CDS_52301_gene	g6238.t1	89.9937	3.44713	0.976547	3.52992	0.000415687	0.0393479
CDS_5227_gene	g515.t3	7.75608	3.44711	0.946516	3.64189	0.000270646	0.0293243
CDS_38260_gene	g4457.t1	81.0087	3.43905	0.875673	3.92732	8.58969e-05	0.0129848
CDS_97310_gene	g12661.t2	12.1049	3.43669	0.979277	3.50941	0.000449094	0.0415105
CDS_42237_gene	g4933.t1	11.6736	3.43563	0.873532	3.93303	8.38803e-05	0.012749
CDS_58171_gene	g6971.t3	75.3935	3.43479	0.875332	3.92399	8.70944e-05	0.0131304	K06943	NOG1; nucleolar GTP-binding protein
CDS_51618_gene	g6148.t1	31.0991	3.4322	0.989627	3.46818	0.000524003	0.0467091
CDS_490_gene	g48.t1	14.6011	3.43034	0.816346	4.20206	2.64496e-05	0.00527599	K03252	EIF3C; translation initiation factor 3 subunit C
CDS_39144_gene	g4561.t2	117.308	3.42995	0.922814	3.71684	0.000201727	0.024006
CDS_89741_gene	g11439.t2	24.2561	3.42396	0.827024	4.14009	3.47162e-05	0.00652065	K15306	RANBP1; Ran-binding protein 1
CDS_70857_gene	g8712.t1	15.4311	3.42318	0.835124	4.09901	4.14919e-05	0.00746904
CDS_5288_gene	g526.t2	15.6041	3.42302	0.866205	3.95175	7.75827e-05	0.0121072
CDS_70871_gene	g8712.t3	21.8874	3.42161	0.793307	4.31309	1.60985e-05	0.00364267
CDS_48138_gene	g5737.t3	21.6757	3.41417	0.827753	4.12463	3.71338e-05	0.00686375
CDS_2021_gene	g199.t1	7.86968	3.41146	0.971699	3.51082	0.000446726	0.0413501
CDS_60732_gene	g7323.t1	17.0831	3.40948	0.97489	3.4973	0.000469999	0.0429654
CDS_123219_gene	g17674.t1	11.0043	3.40673	0.945409	3.60345	0.000314019	0.0323477
CDS_59900_gene	g7223.t3	26.1421	3.40617	0.744067	4.57777	4.69955e-06	0.00140895	K09498	CCT6; T-complex protein 1 subunit zeta
CDS_93019_gene	g11965.t3	49.0145	3.40471	0.826156	4.12115	3.76985e-05	0.00693036
CDS_31157_gene	g3530.t3	30.2866	3.40067	0.769932	4.41684	1.00154e-05	0.00255152
CDS_10292_gene	g1119.t2	20.5455	3.39545	0.948812	3.57863	0.0003454	0.0345727
CDS_123949_gene	g17789.t2	30.757	3.39535	0.885189	3.83573	0.000125192	0.0171388
CDS_4518_gene	g443.t4	18.0672	3.3928	0.93835	3.61571	0.000299527	0.0313965	K12598	MTR4, SKIV2L2; ATP-dependent RNA helicase DOB1 [EC:5.6.2.6]
CDS_124187_gene	g17815.t3	82.1238	3.39132	0.962478	3.52353	0.000425837	0.0400218	K20221	IPO4, RANBP4; importin-4
CDS_21052_gene	g2345.t3	222.244	3.39111	0.720451	4.70692	2.51484e-06	0.000878922	K14563	NOP1, FBL; rRNA 2'-O-methyltransferase fibrillarin [EC:2.1.1.-]
CDS_49508_gene	g5899.t2	246.754	3.38639	0.884182	3.82997	0.000128159	0.0173919
CDS_95496_gene	g12374.t3	16.1058	3.38263	0.942518	3.58893	0.00033204	0.0335567
CDS_21042_gene	g2345.t1	101.957	3.3779	0.920843	3.66827	0.0002442	0.0273322
CDS_6108_gene	g634.t3	102.886	3.37721	0.819271	4.12221	3.75257e-05	0.00690872	K01726	GAMMACA; gamma-carbonic anhydrase [EC:4.2.1.-]
CDS_85371_gene	g10814.t2	14.4933	3.37718	0.889743	3.79568	0.000147241	0.0192039
CDS_63922_gene	g7740.t2	46.3336	3.37642	0.791188	4.26753	1.97649e-05	0.00427078
CDS_62979_gene	g7616.t3	10.7295	3.37526	0.959517	3.51767	0.00043536	0.0406575	K12879	THOC2; THO complex subunit 2
CDS_118093_gene	g16666.t2	11.1147	3.37409	0.795956	4.23904	2.24476e-05	0.00470333	K01027	OXCT; 3-oxoacid CoA-transferase [EC:2.8.3.5]
CDS_108200_gene	g14711.t1	38.5614	3.37169	0.699383	4.82095	1.42874e-06	0.000576407
CDS_115307_gene	g16147.t2	16.1208	3.3708	0.806431	4.17989	2.91645e-05	0.00571308	K08738	CYC; cytochrome c
CDS_49732_gene	g5919.t4	23.7666	3.36988	0.73263	4.5997	4.2309e-06	0.00131073
CDS_61712_gene	g7436.t2	1481.67	3.36842	0.855046	3.93946	8.16668e-05	0.0124959
CDS_122175_gene	g17543.t1	19.4684	3.3665	0.781812	4.30602	1.66215e-05	0.00373123	K09486	HYOU1; hypoxia up-regulated 1
CDS_111636_gene	g15430.t2	21.6784	3.36566	0.864363	3.8938	9.86857e-05	0.0144396
CDS_67663_gene	g8262.t1	10.7137	3.36108	0.89399	3.75964	0.000170157	0.0213921
CDS_78261_gene	g9776.t1	129.584	3.36102	0.949238	3.54076	0.000398983	0.0381699	K17861	CYP13; cytochrome P450 family 13
CDS_124497_gene	g17862.t3	16.9573	3.35801	0.902618	3.7203	0.000198985	0.0238001
CDS_41528_gene	g4862.t1	11.5538	3.35698	0.876526	3.82987	0.000128212	0.0173919
CDS_64771_gene	g7856.t1	10.4272	3.3527	0.879848	3.81055	0.00013866	0.0184002
CDS_89738_gene	g11439.t1	26.1885	3.34857	0.811752	4.12512	3.70543e-05	0.00685715	K15306	RANBP1; Ran-binding protein 1
CDS_40163_gene	g4674.t2	26.0359	3.34821	0.848	3.94836	7.86875e-05	0.0121962
CDS_38493_gene	g4478.t2	7.36498	3.34493	0.955203	3.5018	0.000462122	0.0423952	K12829	SF3B2, SAP145, CUS1; splicing factor 3B subunit 2
CDS_11134_gene	g1203.t3	196.482	3.34463	0.897608	3.72616	0.000194416	0.0234212	K09489	HSPA4; heat shock 70kDa protein 4
CDS_125761_gene	g18069.t4	27.7044	3.34159	0.826874	4.04124	5.31702e-05	0.00904883
CDS_58042_gene	g6959.t3	42.6587	3.34139	0.921803	3.62484	0.000289137	0.0307047
CDS_127929_gene	g18378.t2	23.6899	3.33934	0.869027	3.84262	0.00012173	0.0168486
CDS_17020_gene	g1894.t3	29.4929	3.3382	0.777044	4.29602	1.73889e-05	0.00386836
CDS_40165_gene	g4674.t2	73.783	3.33812	0.920684	3.62569	0.00028819	0.03064
CDS_7632_gene	g807.t1	15.6588	3.33645	0.900552	3.70489	0.00021148	0.0248913
CDS_21054_gene	g2345.t3	102.06	3.33504	0.924278	3.60827	0.000308249	0.0319897
CDS_49_gene	g3.t3	337.749	3.33344	0.595199	5.60055	2.13667e-08	1.81138e-05	K10408	DNAH; dynein axonemal heavy chain
CDS_19591_gene	g2216.t2	32.6719	3.33278	0.947466	3.51757	0.000435517	0.0406575	K15334	NCL1, TRM4; multisite-specific tRNA:(cytosine-C5)-methyltransferase [EC:2.1.1.202]
CDS_66031_gene	g8051.t4	17.058	3.33201	0.782119	4.26023	2.04212e-05	0.00436866
CDS_36525_gene	g4233.t1	11.7515	3.32954	0.840162	3.96297	7.40219e-05	0.011697
CDS_27344_gene	g3104.t1	60.4999	3.32787	0.620248	5.36538	8.07793e-08	5.43445e-05	K02540	MCM2; DNA replication licensing factor MCM2 [EC:5.6.2.3]
CDS_114686_gene	g16026.t1	53.7182	3.31562	0.724696	4.57519	4.75783e-06	0.00142302	K01431	UPB1, pydC; beta-ureidopropionase [EC:3.5.1.6]
CDS_70209_gene	g8610.t2	10.7739	3.31516	0.870188	3.8097	0.000139136	0.0184439	K01885	EARS, gltX; glutamyl-tRNA synthetase [EC:6.1.1.17]
CDS_15274_gene	g1692.t1	107.353	3.31482	0.857974	3.86355	0.000111752	0.0158457
CDS_21048_gene	g2345.t2	95.0678	3.31251	0.908107	3.6477	0.000264597	0.0289438
CDS_13749_gene	g1499.t1	56.7765	3.31098	0.886825	3.73351	0.000188826	0.0228795
CDS_38279_gene	g4457.t3	60.4992	3.31014	0.741612	4.46344	8.06527e-06	0.00217621
CDS_78724_gene	g9851.t2	34.4102	3.31007	0.828316	3.99614	6.43825e-05	0.0105251
CDS_76999_gene	g9592.t2	11.6482	3.30829	0.926007	3.57264	0.000353405	0.035094
CDS_62626_gene	g7561.t2	13.4823	3.30601	0.955952	3.45834	0.000543515	0.0479227
CDS_112631_gene	g15642.t1	23.473	3.30569	0.702002	4.70895	2.48993e-06	0.000873867
CDS_8414_gene	g902.t3	20.2988	3.29953	0.894438	3.68894	0.000225187	0.0259925
CDS_123938_gene	g17789.t1	100.943	3.2978	0.88155	3.74091	0.000183353	0.0224988
CDS_35311_gene	g4087.t1	34.1455	3.2961	0.667546	4.93763	7.90772e-07	0.000357539
CDS_8395_gene	g902.t1	10.311	3.29541	0.822214	4.00797	6.12438e-05	0.0101058
CDS_46392_gene	g5509.t3	13.481	3.29282	0.891427	3.69388	0.000220859	0.025625
CDS_71017_gene	g8740.t2	17.9618	3.29144	0.926331	3.5532	0.000380571	0.0369437	K14565	NOP58; nucleolar protein 58
CDS_34040_gene	g3898.t3	19.2818	3.29079	0.839061	3.92199	8.78199e-05	0.0132197
CDS_49504_gene	g5899.t1	186.289	3.28928	0.720944	4.56246	5.05577e-06	0.00149608
CDS_86299_gene	g10945.t2	49.0764	3.28822	0.861449	3.81708	0.000135042	0.0180491
CDS_55671_gene	g6651.t1	12.9247	3.28783	0.94118	3.49331	0.00047708	0.0435176	K07440	CYP46A1; cholesterol 24-hydroxylase [EC:1.14.14.25]
CDS_122612_gene	g17607.t2	28.7533	3.28748	0.866361	3.79458	0.000147892	0.0192687
CDS_67639_gene	g8258.t1	20.8681	3.2874	0.662896	4.95916	7.07998e-07	0.000328036
CDS_50854_gene	g6061.t3	56.9866	3.28102	0.713542	4.59821	4.26134e-06	0.00131529
CDS_66617_gene	g8127.t2	28.2247	3.28082	0.76906	4.26602	1.98991e-05	0.00428465	K24735	SPAG16; sperm-associated antigen 16 protein
CDS_51259_gene	g6106.t2	18.0869	3.28069	0.885946	3.70304	0.00021303	0.0250033
CDS_107022_gene	g14474.t1	113.762	3.2779	0.812193	4.03587	5.44011e-05	0.00920516
CDS_65785_gene	g8034.t3	36.7113	3.27454	0.859807	3.80846	0.000139835	0.0185269
CDS_78918_gene	g9868.t3	19.024	3.27	0.853069	3.83322	0.000126475	0.0172486
CDS_17410_gene	g1939.t1	31.6485	3.26938	0.905049	3.61239	0.000303393	0.0316297
CDS_119162_gene	g16856.t2	11.9453	3.26516	0.86809	3.76132	0.000169019	0.021281
CDS_58172_gene	g6971.t3	225.304	3.26258	0.840726	3.88067	0.000104171	0.0149973
CDS_124414_gene	g17848.t3	148.136	3.26191	0.862727	3.78092	0.000156247	0.0200656
CDS_86200_gene	g10932.t1	221.355	3.25895	0.753342	4.32598	1.51852e-05	0.00347676
CDS_38263_gene	g4457.t1	10.6101	3.25881	0.935111	3.48495	0.000492235	0.044576
CDS_52993_gene	g6320.t5	148.839	3.25115	0.74294	4.37606	1.20842e-05	0.00293913
CDS_78903_gene	g9868.t1	21.6043	3.24926	0.754283	4.30775	1.64927e-05	0.0037218
CDS_122609_gene	g17607.t1	136.032	3.24265	0.801616	4.04515	5.22905e-05	0.00894452
CDS_10764_gene	g1161.t3	12.1402	3.23702	0.901123	3.59221	0.000327887	0.0332575
CDS_107029_gene	g14474.t2	171.983	3.23662	0.751138	4.30896	1.64026e-05	0.00370479
CDS_122987_gene	g17645.t1	33.4428	3.23547	0.781161	4.14188	3.44477e-05	0.00648477
CDS_17012_gene	g1894.t2	22.7562	3.23239	0.766125	4.21914	2.45233e-05	0.00502762
CDS_33977_gene	g3893.t4	19.8049	3.23218	0.829439	3.89682	9.74626e-05	0.0143359
CDS_126094_gene	g18112.t1	61.2213	3.2293	0.728882	4.43048	9.4022e-06	0.00242483	K06630	YWHAE; 14-3-3 protein epsilon
CDS_58143_gene	g6971.t1	131.509	3.22379	0.894503	3.60399	0.000313363	0.0323067
CDS_70200_gene	g8610.t1	25.3249	3.2223	0.775824	4.15338	3.27593e-05	0.00622768	K01885	EARS, gltX; glutamyl-tRNA synthetase [EC:6.1.1.17]
CDS_109533_gene	g14985.t3	61.1544	3.22226	0.560008	5.75396	8.71762e-09	8.68085e-06
CDS_64830_gene	g7870.t1	21.7574	3.21998	0.914567	3.52077	0.000430293	0.0403651
CDS_113930_gene	g15896.t1	25.064	3.21895	0.729143	4.4147	1.01151e-05	0.00256649
CDS_111464_gene	g15384.t1	22.0818	3.21463	0.853691	3.76556	0.000166175	0.0210497
CDS_26020_gene	g2943.t1	21.8156	3.21108	0.808774	3.9703	7.17818e-05	0.0114512	K12666	RPN1, OST1; dolichyl-diphosphooligosaccharide---protein glycosyltransferase subunit 1 (ribophorin I)
CDS_76950_gene	g9579.t3	9.65276	3.20955	0.920272	3.48761	0.000487354	0.0441977	K00626	ACAT, atoB; acetyl-CoA C-acetyltransferase [EC:2.3.1.9]
CDS_66331_gene	g8103.t2	30.6114	3.20538	0.861976	3.71864	0.000200298	0.0238833
CDS_112604_gene	g15634.t2	494.67	3.20421	0.611558	5.23942	1.61084e-07	9.71683e-05
CDS_22871_gene	g2556.t3	10.4121	3.20387	0.918164	3.48943	0.000484053	0.0440257
CDS_49005_gene	g5847.t1	30.2981	3.20222	0.768639	4.16609	3.09865e-05	0.00598588
CDS_40151_gene	g4674.t1	57.3733	3.20128	0.870399	3.67794	0.000235124	0.0267183
CDS_16718_gene	g1858.t1	94.9999	3.20006	0.779635	4.10456	4.05079e-05	0.0073446	K10408	DNAH; dynein axonemal heavy chain
CDS_124904_gene	g17924.t2	28.909	3.19725	0.9248	3.45724	0.000545743	0.0480685	K03243	EIF5B; translation initiation factor 5B
CDS_47788_gene	g5686.t1	42.7898	3.19418	0.754582	4.23304	2.3055e-05	0.00478524
CDS_64075_gene	g7750.t1	73.78	3.19345	0.75986	4.20268	2.63773e-05	0.00526574
CDS_94388_gene	g12210.t3	526.826	3.19299	0.692937	4.60791	4.06743e-06	0.00127265
CDS_62821_gene	g7580.t3	51.0177	3.19258	0.578596	5.51781	3.43245e-08	2.67494e-05
CDS_93214_gene	g11998.t1	11.446	3.19242	0.92529	3.45018	0.000560206	0.0489438
CDS_48735_gene	g5811.t2	9.53084	3.18917	0.898919	3.54778	0.000388487	0.0374657
CDS_122172_gene	g17541.t1	22.5265	3.18789	0.758786	4.2013	2.65386e-05	0.00528952
CDS_65275_gene	g7925.t1	17.3913	3.18732	0.766881	4.15621	3.23566e-05	0.00618391
CDS_67313_gene	g8209.t1	11.816	3.18158	0.888102	3.58245	0.000340382	0.0342205
CDS_72358_gene	g8935.t3	15.2726	3.17299	0.799374	3.96934	7.20714e-05	0.0114828	K11143	DNAI2; dynein axonemal intermediate chain 2
CDS_40303_gene	g4695.t1	361.62	3.17156	0.827616	3.83216	0.000127024	0.0172858	K24205	TMBIM, LFG; protein lifeguard
CDS_44513_gene	g5257.t1	11.1631	3.16693	0.919802	3.44306	0.000575173	0.0496328	K09519	DNAJB13; DnaJ homolog subfamily B member 13
CDS_5296_gene	g526.t3	11.2318	3.16507	0.842755	3.75563	0.000172909	0.0216514
CDS_9594_gene	g1028.t6	236.437	3.16482	0.650928	4.862	1.16203e-06	0.000483578
CDS_21201_gene	g2360.t1	15.9078	3.16092	0.85113	3.7138	0.000204171	0.0241907
CDS_126751_gene	g18210.t1	19.3189	3.15971	0.834274	3.78737	0.000152248	0.0196729
CDS_62243_gene	g7512.t3	17.1894	3.15862	0.881201	3.58445	0.000337787	0.0339868	K09522	DNAJC2; DnaJ homolog subfamily C member 2
CDS_106517_gene	g14380.t2	9.3167	3.15791	0.894945	3.52861	0.000417753	0.0394839
CDS_81336_gene	g10211.t1	15.3434	3.15408	0.744712	4.2353	2.28247e-05	0.00474697
CDS_30326_gene	g3423.t2	47.3854	3.15116	0.909365	3.46522	0.000529789	0.0470597
CDS_86207_gene	g10932.t2	264.481	3.14958	0.599301	5.25542	1.47686e-07	9.06112e-05
CDS_94527_gene	g12228.t2	22.0178	3.14851	0.781405	4.0293	5.5944e-05	0.00941543
CDS_17987_gene	g2024.t1	15.273	3.14811	0.797406	3.94794	7.8826e-05	0.0122026
CDS_124179_gene	g17815.t2	46.2388	3.14773	0.833442	3.77679	0.000158865	0.0203225
CDS_115304_gene	g16147.t1	23.095	3.14159	0.767945	4.09091	4.29685e-05	0.007679	K08738	CYC; cytochrome c
CDS_49036_gene	g5847.t3	28.7185	3.14086	0.751965	4.17687	2.9555e-05	0.00576707
CDS_7631_gene	g807.t1	105.784	3.13819	0.639073	4.91053	9.08313e-07	0.000399176
CDS_26032_gene	g2943.t3	12.9087	3.13669	0.818385	3.83278	0.000126705	0.0172611	K12666	RPN1, OST1; dolichyl-diphosphooligosaccharide---protein glycosyltransferase subunit 1 (ribophorin I)
CDS_42305_gene	g4937.t2	13.0011	3.13624	0.894695	3.50538	0.00045596	0.0419418
CDS_111650_gene	g15431.t2	129.788	3.13517	0.687654	4.55922	5.13434e-06	0.00151398
CDS_126810_gene	g18226.t2	12.0977	3.13498	0.794608	3.94532	7.96942e-05	0.0123117
CDS_89179_gene	g11344.t2	25.3329	3.13466	0.755524	4.14899	3.33948e-05	0.00632452
CDS_100173_gene	g13148.t3	39.5638	3.13286	0.820652	3.81753	0.000134793	0.0180398
CDS_56946_gene	g6816.t1	14.0178	3.13114	0.852742	3.67185	0.000240798	0.027133
CDS_111647_gene	g15431.t1	88.0954	3.12749	0.668492	4.67842	2.89092e-06	0.000979
CDS_31275_gene	g3544.t1	872.285	3.12463	0.77307	4.04185	5.30314e-05	0.00904231
CDS_116848_gene	g16433.t2	28.6667	3.1202	0.638506	4.88672	1.02531e-06	0.000437564	K00857	tdk, TK; thymidine kinase [EC:2.7.1.21]
CDS_125218_gene	g17965.t3	189.862	3.11456	0.691616	4.50331	6.69038e-06	0.00188213
CDS_124053_gene	g17803.t1	24.9888	3.11144	0.872682	3.56538	0.000363333	0.0357825
CDS_47474_gene	g5651.t1	18.7515	3.11016	0.786086	3.95651	7.60514e-05	0.0119329
CDS_1356_gene	g148.t2	11.9392	3.10624	0.850721	3.6513	0.000260915	0.0286951	K03264	EIF6; translation initiation factor 6
CDS_123392_gene	g17703.t2	99.6085	3.10272	0.754408	4.11279	3.90907e-05	0.00712885
CDS_35127_gene	g4064.t1	9.31364	3.10267	0.81548	3.80471	0.000141968	0.0187402
CDS_56088_gene	g6708.t1	29.1468	3.1018	0.663401	4.6756	2.93092e-06	0.000987217
CDS_41925_gene	g4912.t1	41.4778	3.10109	0.801743	3.86794	0.000109759	0.0156582
CDS_38219_gene	g4452.t1	18.8284	3.09997	0.878095	3.53034	0.000415031	0.039321
CDS_47811_gene	g5688.t2	44.4013	3.09885	0.600576	5.1598	2.47214e-07	0.000140351
CDS_90502_gene	g11563.t3	14.4126	3.0965	0.820842	3.77234	0.000161722	0.0205849
CDS_18590_gene	g2097.t1	36.057	3.09436	0.703696	4.39729	1.09612e-05	0.0027396
CDS_10088_gene	g1094.t3	79.9248	3.09244	0.76313	4.05231	5.07148e-05	0.00874054
CDS_73251_gene	g9073.t2	20.7958	3.09193	0.704526	4.38866	1.14049e-05	0.00281683
CDS_68320_gene	g8353.t2	15.1062	3.09049	0.761634	4.05771	4.9556e-05	0.00858208
CDS_127321_gene	g18295.t2	35.5936	3.08609	0.866695	3.56076	0.000369782	0.0362401	K12311	MAN2B1, LAMAN; lysosomal alpha-mannosidase [EC:3.2.1.24]
CDS_120768_gene	g17197.t1	16.996	3.08375	0.825665	3.73487	0.000187815	0.0228785
CDS_11005_gene	g1183.t2	9.32113	3.08146	0.812234	3.79381	0.000148352	0.0193186
CDS_34606_gene	g3980.t3	114.658	3.07959	0.684577	4.49853	6.84239e-06	0.00191417
CDS_94545_gene	g12230.t1	32.4599	3.07683	0.725154	4.243	2.2055e-05	0.0046313
CDS_93957_gene	g12124.t1	33.9439	3.07354	0.57952	5.3036	1.13541e-07	7.21307e-05	K11251	H2A; histone H2A
CDS_67451_gene	g8238.t2	12.8696	3.07203	0.800002	3.84003	0.000123018	0.0169614
CDS_86643_gene	g10991.t1	15.0372	3.07117	0.786035	3.90716	9.33872e-05	0.0139016
CDS_21515_gene	g2406.t2	32.4258	3.07112	0.740747	4.14598	3.38366e-05	0.00639372	K13800	CMPK1, UMPK; UMP-CMP kinase [EC:2.7.4.14]
CDS_60969_gene	g7353.t2	20.6271	3.07102	0.836423	3.67161	0.000241027	0.0271466
CDS_44588_gene	g5264.t3	28.0252	3.06868	0.865937	3.54377	0.000394453	0.0378983
CDS_8046_gene	g861.t3	55.8401	3.06858	0.71751	4.27671	1.89679e-05	0.00413531	K03164	TOP2; DNA topoisomerase II [EC:5.6.2.2]
CDS_123840_gene	g17772.t1	39.3016	3.06491	0.831411	3.6864	0.000227451	0.0261696
CDS_122807_gene	g17628.t1	98.4402	3.06365	0.84628	3.62013	0.000294452	0.0310327
CDS_70349_gene	g8630.t1	10.9472	3.06268	0.808535	3.78793	0.000151906	0.0196525
CDS_1760_gene	g180.t2	13.9613	3.06247	0.8615	3.55481	0.000378252	0.0367754	K03265	ETF1, ERF1; peptide chain release factor subunit 1
CDS_13616_gene	g1489.t1	16.7154	3.05753	0.72003	4.24639	2.1724e-05	0.00456946	K19684	CLUAP1, DYF3; clusterin-associated protein 1
CDS_40682_gene	g4757.t1	27.4373	3.05178	0.663929	4.59654	4.29565e-06	0.00131777
CDS_11614_gene	g1263.t1	15.2582	3.05109	0.805169	3.78938	0.000151026	0.0195769
CDS_71509_gene	g8815.t1	16.1142	3.05022	0.734891	4.15058	3.31632e-05	0.00629491
CDS_30028_gene	g3398.t3	50.2155	3.04742	0.801788	3.80078	0.000144243	0.0189409
CDS_50149_gene	g5974.t1	11.641	3.04688	0.817201	3.72843	0.000192673	0.0232782
CDS_115205_gene	g16124.t3	29.3535	3.0452	0.674023	4.51795	6.24417e-06	0.00178163	K08827	PRPF4B; serine/threonine-protein kinase PRP4 [EC:2.7.11.1]
CDS_58385_gene	g6998.t2	38.9363	3.04025	0.877839	3.46333	0.000533525	0.0473078	K12196	VPS4; vacuolar protein-sorting-associated protein 4
CDS_24152_gene	g2707.t1	3033.18	3.04002	0.591605	5.1386	2.76798e-07	0.000151989
CDS_76759_gene	g9558.t2	15.1586	3.03834	0.844685	3.59702	0.000321889	0.0328336
CDS_123396_gene	g17703.t3	95.6732	3.03818	0.748583	4.05858	4.93717e-05	0.00855607
CDS_97810_gene	g12745.t2	70.3737	3.03146	0.692745	4.376	1.20874e-05	0.00293913
CDS_87129_gene	g11062.t1	20.9205	3.0284	0.792329	3.82215	0.000132294	0.0177716
CDS_22841_gene	g2556.t1	59.5866	3.02728	0.711564	4.2544	2.09615e-05	0.00444588	K01881	PARS, proS; prolyl-tRNA synthetase [EC:6.1.1.15]
CDS_4837_gene	g475.t2	394.571	3.02601	0.702715	4.30616	1.6611e-05	0.00373123
CDS_15650_gene	g1727.t3	17.1724	3.02569	0.841435	3.59587	0.000323311	0.0329398	K10408	DNAH; dynein axonemal heavy chain
CDS_83949_gene	g10600.t3	50.0645	3.02181	0.782274	3.86285	0.000112071	0.0158553
CDS_111644_gene	g15430.t3	17.8097	3.02142	0.722687	4.18081	2.90467e-05	0.00569444
CDS_80722_gene	g10125.t3	25.6741	3.0148	0.769716	3.91677	8.97434e-05	0.0134447
CDS_90498_gene	g11563.t2	15.6015	3.01306	0.815626	3.69417	0.000220607	0.025625
CDS_94376_gene	g12210.t1	580.608	3.01286	0.701193	4.29676	1.73315e-05	0.00385903
CDS_34160_gene	g3914.t1	38.8408	3.01108	0.80638	3.73407	0.000188411	0.0228795	K00873	PK, pyk; pyruvate kinase [EC:2.7.1.40]
CDS_34592_gene	g3980.t1	99.2628	3.01057	0.667628	4.50935	6.50267e-06	0.00183964
CDS_88225_gene	g11199.t1	15.2476	3.00958	0.753517	3.99405	6.49547e-05	0.0105773
CDS_21288_gene	g2375.t1	29.5797	3.00721	0.807694	3.72321	0.000196706	0.023625
CDS_33872_gene	g3886.t1	12.8091	3.00458	0.769903	3.90254	9.51875e-05	0.0140755
CDS_55907_gene	g6679.t1	11.9743	3.00204	0.780443	3.84658	0.000119776	0.0166887
CDS_76889_gene	g9571.t1	26.9986	2.9998	0.778331	3.85414	0.000116135	0.0162535
CDS_5649_gene	g565.t3	45.766	2.99794	0.717029	4.18106	2.90156e-05	0.00569279	K10414	DYNC2H, DNCH2; dynein cytoplasmic 2 heavy chain
CDS_95715_gene	g12407.t1	8.53329	2.996	0.854137	3.50763	0.000452115	0.0416951
CDS_78809_gene	g9860.t3	11.7934	2.99141	0.841331	3.55557	0.000377164	0.0366981
CDS_125219_gene	g17965.t3	82.0626	2.99135	0.832442	3.59346	0.000326316	0.0331651
CDS_72635_gene	g8977.t1	28.0443	2.98582	0.611404	4.88355	1.04191e-06	0.000443142
CDS_34599_gene	g3980.t2	85.5687	2.98435	0.659756	4.52341	6.08503e-06	0.00174709
CDS_70901_gene	g8720.t2	114.238	2.9834	0.630379	4.73271	2.21547e-06	0.000801071
CDS_126631_gene	g18191.t1	25.6052	2.98182	0.584178	5.10429	3.32036e-07	0.000175042
CDS_85691_gene	g10853.t1	17.8336	2.981	0.822208	3.62561	0.000288284	0.03064
CDS_108486_gene	g14771.t3	20.0548	2.98022	0.839995	3.5479	0.000388317	0.0374657	K11869	USP40; ubiquitin carboxyl-terminal hydrolase 40 [EC:3.4.19.12]
CDS_108433_gene	g14766.t1	91.7063	2.97778	0.822365	3.621	0.000293466	0.0310317	K09488	TRAP1, HSP75; TNF receptor-associated protein 1
CDS_746_gene	g74.t2	30.1649	2.9713	0.846318	3.51085	0.000446674	0.0413501	K02999	RPA1, POLR1A; DNA-directed RNA polymerase I subunit RPA1 [EC:2.7.7.6]
CDS_73794_gene	g9148.t1	30.3149	2.97052	0.79835	3.72083	0.000198569	0.0237843	K20792	NAA15_16; N-alpha-acetyltransferase 15/16, NatA auxiliary subunit
CDS_61509_gene	g7412.t1	232.28	2.96438	0.80234	3.69467	0.000220171	0.025602
CDS_51168_gene	g6101.t2	10.8306	2.96422	0.809002	3.66404	0.00024827	0.0276537
CDS_15310_gene	g1695.t1	22.3904	2.964	0.821932	3.60614	0.000310791	0.0321604
CDS_69255_gene	g8484.t2	12.3197	2.95743	0.817569	3.61735	0.00029764	0.0312774
CDS_13223_gene	g1437.t3	85.0708	2.95535	0.636672	4.64186	3.45282e-06	0.00112379
CDS_65417_gene	g7961.t1	31.4996	2.95362	0.710943	4.15451	3.25983e-05	0.00620675
CDS_77928_gene	g9724.t3	59.0485	2.95316	0.826519	3.57301	0.000352907	0.0350584
CDS_12310_gene	g1347.t2	64.6248	2.95125	0.855872	3.44824	0.000564261	0.0491134
CDS_67481_gene	g8242.t2	15.5061	2.94959	0.769827	3.8315	0.000127367	0.017316
CDS_38937_gene	g4524.t2	29.9719	2.94883	0.720156	4.09471	4.2269e-05	0.00758175
CDS_74025_gene	g9177.t1	40.353	2.94871	0.636501	4.63269	3.60942e-06	0.00116419
CDS_51635_gene	g6148.t2	17.0967	2.9481	0.818182	3.60323	0.000314287	0.0323539
CDS_4902_gene	g479.t3	122.897	2.94559	0.770217	3.82436	0.000131112	0.0176697
CDS_33959_gene	g3892.t1	33.3518	2.94449	0.715121	4.11747	3.83059e-05	0.00701121	K03251	EIF3D; translation initiation factor 3 subunit D
CDS_87141_gene	g11062.t3	15.5658	2.94393	0.794176	3.7069	0.000209813	0.0247182
CDS_67239_gene	g8198.t1	55.0616	2.94121	0.536661	5.48057	4.23955e-08	3.1757e-05
CDS_12230_gene	g1337.t2	10.7726	2.94022	0.793822	3.70388	0.000212326	0.0249558	K23539	UNC119; protein unc-119
CDS_76309_gene	g9503.t2	225.338	2.93983	0.663166	4.43303	9.2919e-06	0.00239885
CDS_44475_gene	g5240.t2	17.369	2.93792	0.839848	3.49815	0.00046849	0.0428431
CDS_49062_gene	g5852.t3	53.2209	2.932	0.706667	4.14906	3.3385e-05	0.00632452
CDS_89163_gene	g11342.t1	55.9221	2.93187	0.766373	3.82565	0.000130429	0.0175965
CDS_76952_gene	g9579.t3	300.576	2.93174	0.701537	4.17902	2.92769e-05	0.00573063
CDS_17027_gene	g1894.t4	18.8195	2.93104	0.750577	3.90505	9.42059e-05	0.0139797
CDS_21544_gene	g2408.t2	29.1983	2.92873	0.84211	3.47785	0.00050546	0.0454131
CDS_50623_gene	g6031.t3	17.4689	2.92791	0.757801	3.86369	0.000111689	0.0158457
CDS_1757_gene	g180.t1	12.9948	2.92613	0.752336	3.8894	0.000100493	0.0146463	K03265	ETF1, ERF1; peptide chain release factor subunit 1
CDS_21576_gene	g2413.t2	76.4328	2.92355	0.755354	3.87044	0.000108639	0.015532	K09500	CCT8; T-complex protein 1 subunit theta
CDS_61821_gene	g7453.t2	39.1307	2.92278	0.721838	4.04909	5.1418e-05	0.00883745
CDS_79027_gene	g9884.t3	15.3333	2.92242	0.788916	3.70434	0.000211938	0.0249334
CDS_82518_gene	g10408.t3	48.0289	2.92221	0.734489	3.97856	6.9334e-05	0.0111406
CDS_76298_gene	g9503.t1	183.569	2.92161	0.683548	4.27418	1.91841e-05	0.00416796
CDS_122619_gene	g17607.t4	110.027	2.92073	0.787558	3.70859	0.000208418	0.0245885
CDS_78906_gene	g9868.t1	27.4198	2.92019	0.81218	3.59549	0.000323783	0.0329697
CDS_110597_gene	g15208.t1	15.2083	2.91833	0.776433	3.75863	0.000170844	0.0214355
CDS_123839_gene	g17772.t1	233.205	2.91782	0.703892	4.14526	3.39428e-05	0.00640413
CDS_31799_gene	g3610.t2	16.79	2.91574	0.762758	3.82263	0.000132037	0.017765
CDS_35129_gene	g4064.t2	63.1725	2.91511	0.537834	5.42009	5.95675e-08	4.29531e-05	K18598	EML6; echinoderm microtubule-associated protein-like 6
CDS_81170_gene	g10191.t2	23.9157	2.90911	0.824919	3.52653	0.00042104	0.0396816	K14776	DDX10, DBP4; ATP-dependent RNA helicase DDX10/DBP4 [EC:5.6.2.7]
CDS_105736_gene	g14201.t1	59.2561	2.9085	0.677183	4.29499	1.74698e-05	0.00388292
CDS_124897_gene	g17924.t1	31.6076	2.90412	0.807277	3.59743	0.000321381	0.0328231	K03243	EIF5B; translation initiation factor 5B
CDS_82192_gene	g10346.t2	15.0638	2.90366	0.682223	4.25617	2.07956e-05	0.00442235
CDS_41415_gene	g4843.t1	476.502	2.90295	0.616246	4.7107	2.46863e-06	0.000868824
CDS_8035_gene	g861.t1	55.0053	2.89838	0.803827	3.60572	0.000311287	0.0321719	K03164	TOP2; DNA topoisomerase II [EC:5.6.2.2]
CDS_38483_gene	g4478.t1	8.24038	2.89524	0.810074	3.57404	0.00035151	0.0349472	K12829	SF3B2, SAP145, CUS1; splicing factor 3B subunit 2
CDS_59_gene	g3.t3	63.6075	2.89496	0.80908	3.57809	0.000346112	0.0346163
CDS_14144_gene	g1558.t2	11.9415	2.89464	0.782974	3.69698	0.000218178	0.0254764	K25459	RSPH14, RTDR1; radial spoke head protein 14
CDS_73257_gene	g9073.t3	16.3769	2.89302	0.793089	3.64779	0.000264506	0.0289438
CDS_114689_gene	g16029.t1	57.5035	2.89239	0.725324	3.98773	6.67089e-05	0.0107929	K01431	UPB1, pydC; beta-ureidopropionase [EC:3.5.1.6]
CDS_78962_gene	g9878.t1	44.4827	2.892	0.684926	4.22235	2.41767e-05	0.00497281	K21767	TBCD; tubulin-specific chaperone D
CDS_26912_gene	g3023.t2	75.7732	2.89175	0.744235	3.88554	0.000102104	0.0148188
CDS_53762_gene	g6424.t1	89.6097	2.89156	0.713313	4.05371	5.04114e-05	0.00869422	K11253	H3; histone H3
CDS_123388_gene	g17703.t1	86.7096	2.88884	0.735655	3.92689	8.60496e-05	0.013
CDS_44472_gene	g5240.t1	23.1129	2.88879	0.804983	3.58864	0.00033241	0.033567
CDS_18630_gene	g2102.t1	19.1428	2.88822	0.834001	3.46309	0.000534013	0.0473343
CDS_117624_gene	g16557.t1	419.82	2.8877	0.824817	3.50102	0.000463487	0.0424865
CDS_122755_gene	g17624.t1	50.0222	2.88754	0.771074	3.74483	0.000180515	0.0222485
CDS_124691_gene	g17878.t1	139.507	2.88644	0.705318	4.09239	4.26952e-05	0.00764181
CDS_90494_gene	g11563.t1	16.2574	2.88468	0.795775	3.62499	0.000288969	0.0306998
CDS_85464_gene	g10823.t3	21.8148	2.88308	0.768374	3.75218	0.000175307	0.0217878
CDS_26043_gene	g2944.t3	64.4209	2.88224	0.771545	3.73567	0.000187216	0.0228166
CDS_62255_gene	g7513.t1	21.9712	2.88093	0.760498	3.78822	0.000151733	0.0196468
CDS_111952_gene	g15498.t1	46.0756	2.87563	0.795338	3.61561	0.000299639	0.0313965
CDS_21040_gene	g2345.t1	189.4	2.87429	0.690381	4.16334	3.13621e-05	0.00604912	K14563	NOP1, FBL; rRNA 2'-O-methyltransferase fibrillarin [EC:2.1.1.-]
CDS_112505_gene	g15608.t3	13.4243	2.87249	0.815104	3.52408	0.000424951	0.0399685
CDS_123959_gene	g17789.t3	65.9434	2.86963	0.588473	4.8764	1.08039e-06	0.000457184
CDS_99383_gene	g12988.t1	35.8945	2.8635	0.721626	3.96812	7.24421e-05	0.0115053
CDS_78795_gene	g9860.t2	11.4038	2.86291	0.784658	3.6486	0.000263669	0.0288927
CDS_107758_gene	g14622.t1	19.2309	2.86191	0.791164	3.61734	0.000297646	0.0312774
CDS_50912_gene	g6067.t1	23.7347	2.86158	0.668977	4.27754	1.8897e-05	0.00412703
CDS_69250_gene	g8484.t1	11.6452	2.86089	0.789019	3.62589	0.000287973	0.03064
CDS_28928_gene	g3274.t3	15.6723	2.85794	0.744785	3.83727	0.000124412	0.0170785	K03942	NDUFV1; NADH dehydrogenase (ubiquinone) flavoprotein 1 [EC:7.1.1.2]
CDS_76320_gene	g9503.t3	279.822	2.85348	0.698583	4.08467	4.41396e-05	0.00784993
CDS_49727_gene	g5919.t3	31.4153	2.85279	0.713996	3.99553	6.45501e-05	0.0105439
CDS_52479_gene	g6260.t1	31.3603	2.84934	0.62369	4.56851	4.91194e-06	0.00146041
CDS_60231_gene	g7267.t2	19.1503	2.84878	0.81844	3.48074	0.00050003	0.0450866
CDS_15483_gene	g1705.t3	66.8406	2.84735	0.769509	3.70022	0.000215416	0.0252243
CDS_50146_gene	g5974.t1	170.692	2.8471	0.780676	3.64696	0.00026536	0.0289701
CDS_81084_gene	g10179.t2	26.9125	2.84172	0.647992	4.38543	1.15759e-05	0.00284907
CDS_76994_gene	g9592.t1	12.881	2.83754	0.801259	3.54135	0.000398079	0.038127
CDS_41417_gene	g4843.t2	433.004	2.83392	0.384204	7.37608	1.63016e-13	6.1055e-10
CDS_31042_gene	g3519.t1	39.665	2.83337	0.763666	3.71022	0.000207078	0.024442
CDS_96089_gene	g12481.t2	22.0203	2.82887	0.650718	4.34731	1.3782e-05	0.00324429
CDS_112991_gene	g15708.t1	163.374	2.82465	0.790066	3.57521	0.000349944	0.0348606
CDS_18206_gene	g2057.t1	109.725	2.82393	0.522196	5.40779	6.38077e-08	4.5359e-05
CDS_9589_gene	g1028.t5	136.619	2.81989	0.666851	4.22866	2.35085e-05	0.0048713
CDS_15460_gene	g1705.t1	35.7916	2.81284	0.718267	3.91615	8.99727e-05	0.013471
CDS_60242_gene	g7267.t3	17.0702	2.8093	0.80055	3.50921	0.000449436	0.0415105
CDS_34871_gene	g4026.t4	35.1514	2.80764	0.590459	4.755	1.98443e-06	0.000742128
CDS_106066_gene	g14269.t1	38.5931	2.80757	0.598184	4.69348	2.68597e-06	0.00092711
CDS_4056_gene	g396.t1	84.6618	2.80064	0.768154	3.64594	0.00026642	0.029042	K01275	CTSC; cathepsin C [EC:3.4.14.1]
CDS_96755_gene	g12577.t1	46.4348	2.79956	0.600173	4.6646	3.09221e-06	0.00103048	K02209	MCM5, CDC46; DNA replication licensing factor MCM5 [EC:5.6.2.3]
CDS_72434_gene	g8947.t2	37.0183	2.79369	0.766304	3.64567	0.000266697	0.0290596
CDS_28918_gene	g3274.t2	14.599	2.78715	0.80635	3.4565	0.000547245	0.0481501	K03942	NDUFV1; NADH dehydrogenase (ubiquinone) flavoprotein 1 [EC:7.1.1.2]
CDS_102785_gene	g13652.t1	531.038	2.78679	0.707309	3.93999	8.14837e-05	0.0124755
CDS_125765_gene	g18069.t5	36.2125	2.78139	0.704239	3.94949	7.83163e-05	0.0121786
CDS_113131_gene	g15731.t1	119.613	2.78083	0.654066	4.25161	2.12238e-05	0.00447926	K26054	THC1; tetrahymanol synthase [EC:4.2.1.123]
CDS_100159_gene	g13148.t1	30.7188	2.76748	0.801332	3.45361	0.000553145	0.0485331
CDS_111963_gene	g15498.t3	45.3691	2.76577	0.619216	4.46657	7.94828e-06	0.00214926
CDS_70791_gene	g8704.t1	25.6944	2.75551	0.757231	3.63894	0.000273766	0.0295094
CDS_124692_gene	g17878.t1	56.2552	2.75324	0.70377	3.91213	9.14846e-05	0.0136729
CDS_36566_gene	g4236.t2	24.7954	2.73558	0.5808	4.71002	2.47694e-06	0.000870525
CDS_38541_gene	g4482.t2	137.1	2.73482	0.676062	4.04522	5.2273e-05	0.00894452
CDS_35124_gene	g4064.t1	65.2294	2.73284	0.525504	5.20042	1.98838e-07	0.000115987	K18598	EML6; echinoderm microtubule-associated protein-like 6
CDS_33963_gene	g3893.t1	12.7962	2.7322	0.750402	3.64098	0.000271606	0.0293776
CDS_105241_gene	g14104.t2	63.8399	2.73187	0.71175	3.83824	0.000123917	0.0170636
CDS_58990_gene	g7078.t1	30.0842	2.72958	0.78787	3.46451	0.0005312	0.0471517
CDS_25714_gene	g2899.t1	19.1798	2.72736	0.747447	3.64889	0.000263371	0.0288727
CDS_5469_gene	g547.t1	549.336	2.72545	0.765368	3.56097	0.000369489	0.0362323
CDS_122743_gene	g17623.t1	60.9706	2.72498	0.695326	3.919	8.89188e-05	0.0133371
CDS_76978_gene	g9586.t1	227.77	2.72381	0.752774	3.61836	0.000296477	0.0311806	K01887	RARS, argS; arginyl-tRNA synthetase [EC:6.1.1.19]
CDS_95255_gene	g12337.t1	39.2452	2.72245	0.742538	3.66642	0.00024597	0.0274748
CDS_52489_gene	g6260.t3	26.9344	2.72141	0.611819	4.44805	8.66518e-06	0.00229369
CDS_128924_gene	g18530.t1	52.3672	2.7213	0.737552	3.68965	0.000224566	0.0259499
CDS_79651_gene	g9977.t1	23.7196	2.70622	0.684207	3.95527	7.64489e-05	0.0119749
CDS_51190_gene	g6101.t4	12.7055	2.69826	0.73505	3.67086	0.000241736	0.0272021
CDS_15720_gene	g1735.t3	538.085	2.68973	0.591501	4.5473	5.43379e-06	0.00158367
CDS_122616_gene	g17607.t4	23.5488	2.68927	0.703799	3.82108	0.00013287	0.01783
CDS_68948_gene	g8441.t2	13.3639	2.68764	0.73181	3.67259	0.000240106	0.0270793
CDS_17911_gene	g2012.t1	28.3846	2.68272	0.679271	3.94941	7.83439e-05	0.0121786
CDS_67862_gene	g8292.t2	17.2709	2.68033	0.767435	3.49259	0.000478366	0.0436033
CDS_86537_gene	g10980.t1	23.0822	2.67697	0.698962	3.82992	0.000128186	0.0173919
CDS_58560_gene	g7024.t2	126.401	2.67357	0.756896	3.53228	0.000411993	0.039072
CDS_64198_gene	g7766.t1	131.397	2.67275	0.73921	3.61568	0.000299559	0.0313965
CDS_118971_gene	g16823.t1	101.444	2.67226	0.649512	4.11427	3.8841e-05	0.0070988
CDS_101440_gene	g13385.t1	52.4734	2.6688	0.748506	3.5655	0.000363168	0.0357803
CDS_28618_gene	g3233.t2	14.5858	2.66441	0.693523	3.84184	0.000122115	0.016874
CDS_83155_gene	g10494.t2	21.0208	2.66152	0.725068	3.67071	0.000241876	0.0272056
CDS_120461_gene	g17135.t1	31.918	2.65935	0.712271	3.73362	0.000188747	0.0228795	K02993	RP-S7e, RPS7; small subunit ribosomal protein S7e
CDS_75233_gene	g9337.t2	33.2404	2.65676	0.687654	3.86351	0.000111769	0.0158457
CDS_31148_gene	g3530.t1	11.057	2.65551	0.752356	3.52959	0.000416206	0.0393822
CDS_97995_gene	g12770.t2	3265.04	2.6527	0.696711	3.80746	0.000140404	0.0185728	K03231	EEF1A; elongation factor 1-alpha
CDS_70894_gene	g8720.t1	22.7485	2.65075	0.737792	3.59281	0.000327126	0.0332081
CDS_76849_gene	g9565.t1	20.849	2.64936	0.660348	4.01206	6.01908e-05	0.00996971
CDS_3556_gene	g335.t2	12.5824	2.64894	0.759192	3.48915	0.000484557	0.0440555
CDS_62611_gene	g7557.t2	110.712	2.64862	0.671384	3.94501	7.9797e-05	0.0123149
CDS_69664_gene	g8540.t1	14.6191	2.64578	0.768924	3.44089	0.000579803	0.0499271
CDS_64203_gene	g7766.t2	127.533	2.64273	0.711734	3.71308	0.000204752	0.0242358
CDS_100669_gene	g13251.t1	42.3178	2.64206	0.652041	4.05198	5.07853e-05	0.00874668
CDS_66726_gene	g8134.t1	113.671	2.6404	0.692407	3.81336	0.000137088	0.01824	K11252	H2B; histone H2B
CDS_37066_gene	g4312.t2	69.1218	2.64021	0.550691	4.79436	1.63197e-06	0.000635901	K18598	EML6; echinoderm microtubule-associated protein-like 6
CDS_21046_gene	g2345.t2	566.496	2.63958	0.613179	4.30474	1.67179e-05	0.00374231	K14563	NOP1, FBL; rRNA 2'-O-methyltransferase fibrillarin [EC:2.1.1.-]
CDS_7405_gene	g790.t1	82.1961	2.63726	0.47428	5.56055	2.68925e-08	2.2128e-05
CDS_128928_gene	g18530.t2	41.7396	2.63367	0.705326	3.73397	0.000188485	0.0228795
CDS_30194_gene	g3414.t2	24.0583	2.62982	0.635596	4.13757	3.51001e-05	0.00655839
CDS_48719_gene	g5808.t3	48.122	2.62209	0.674495	3.88749	0.000101285	0.0147255
CDS_124102_gene	g17806.t3	12.7964	2.61544	0.725888	3.60308	0.000314466	0.0323539
CDS_109141_gene	g14908.t2	56.8875	2.61363	0.701157	3.7276	0.000193312	0.0233418
CDS_19581_gene	g2213.t1	24.2029	2.61293	0.599106	4.36138	1.29242e-05	0.003077	K25451	DRC7; dynein regulatory complex subunit 7
CDS_89176_gene	g11344.t1	16.8207	2.60406	0.672784	3.87057	0.000108581	0.015532
CDS_40923_gene	g4784.t3	12.8346	2.60356	0.730171	3.56568	0.000362918	0.0357696
CDS_25082_gene	g2825.t1	19.259	2.60125	0.714755	3.63937	0.000273311	0.0294941
CDS_40428_gene	g4721.t3	17.8861	2.60088	0.651688	3.991	6.57958e-05	0.0106727	K06874	ZPR1; zinc finger protein ZPR1
CDS_66225_gene	g8086.t2	91.9583	2.6002	0.708662	3.66917	0.000243339	0.0272845
CDS_128933_gene	g18530.t3	54.6175	2.59655	0.738353	3.51668	0.000436975	0.0407512
CDS_78916_gene	g9868.t3	16.4316	2.59634	0.641937	4.04453	5.24275e-05	0.00895574
CDS_112389_gene	g15585.t1	72.5866	2.59291	0.628356	4.1265	3.68333e-05	0.00682128
CDS_62608_gene	g7557.t1	133.371	2.59248	0.635733	4.07794	4.54366e-05	0.00800121
CDS_17787_gene	g1994.t3	1567.87	2.58702	0.514869	5.02461	5.04447e-07	0.000244371
CDS_7883_gene	g836.t1	108.803	2.5853	0.535513	4.82771	1.38114e-06	0.000561715
CDS_47790_gene	g5686.t1	38.6306	2.58059	0.692755	3.72511	0.000195234	0.023497
CDS_48324_gene	g5758.t3	53.897	2.58048	0.748004	3.44982	0.000560961	0.048979
CDS_119438_gene	g16924.t1	85.8438	2.57391	0.630495	4.08236	4.45809e-05	0.00789485	K16298	SCPL-IV; serine carboxypeptidase-like clade IV [EC:3.4.16.-]
CDS_37383_gene	g4358.t1	39.0016	2.57147	0.744471	3.45408	0.000552163	0.0484808
CDS_62275_gene	g7513.t2	17.1182	2.57112	0.677096	3.79728	0.000146294	0.0191427
CDS_113134_gene	g15731.t2	132.082	2.55933	0.7049	3.63078	0.000282568	0.0302375	K26054	THC1; tetrahymanol synthase [EC:4.2.1.123]
CDS_39433_gene	g4581.t2	28.2738	2.55476	0.643022	3.97305	7.09576e-05	0.0113547	K25460	CFAP61; cilia- and flagella-associated protein 61
CDS_37049_gene	g4312.t1	203.05	2.55186	0.643041	3.96842	7.23509e-05	0.0115038	K18598	EML6; echinoderm microtubule-associated protein-like 6
CDS_68943_gene	g8441.t1	10.6037	2.55121	0.723671	3.52537	0.000422889	0.0398343
CDS_63984_gene	g7741.t3	20.5259	2.5457	0.7088	3.59156	0.000328707	0.0333229
CDS_27998_gene	g3178.t2	20.9753	2.5411	0.709658	3.58073	0.000342631	0.0343916
CDS_84298_gene	g10647.t1	323.576	2.5322	0.73151	3.4616	0.000536978	0.04753	K20222	IPO5, KPNB3, RANBP5; importin-5
CDS_72642_gene	g8977.t2	10.6368	2.53181	0.704948	3.59149	0.000328798	0.0333229
CDS_116723_gene	g16413.t4	11.474	2.53098	0.714569	3.54197	0.00039715	0.0380816
CDS_77342_gene	g9636.t3	615.652	2.53024	0.599945	4.21745	2.47081e-05	0.00505312	K01539	ATP1A; sodium/potassium-transporting ATPase subunit alpha [EC:7.2.2.13]
CDS_86849_gene	g11016.t2	30.8889	2.52488	0.6891	3.66402	0.000248284	0.0276537
CDS_109449_gene	g14964.t1	36.6253	2.52027	0.715923	3.52031	0.000431043	0.0404052
CDS_74355_gene	g9222.t1	22.5243	2.51581	0.670621	3.75147	0.0001758	0.0218174
CDS_46925_gene	g5564.t3	12.0266	2.51335	0.722603	3.47818	0.000504823	0.045372
CDS_32708_gene	g3751.t3	213.156	2.50993	0.725449	3.45984	0.000540501	0.0477621
CDS_4868_gene	g477.t1	171.403	2.50596	0.444826	5.63358	1.76506e-08	1.53259e-05	K11253	H3; histone H3
CDS_45558_gene	g5386.t3	82.9147	2.50059	0.588122	4.25182	2.1204e-05	0.00447885
CDS_123391_gene	g17703.t2	186.132	2.49834	0.596374	4.18921	2.79923e-05	0.00552659
CDS_3204_gene	g298.t3	133.143	2.49233	0.643578	3.87262	0.000107673	0.0154131	K00322	sthA, udhA; NAD(P) transhydrogenase [EC:1.6.1.1]
CDS_94560_gene	g12230.t3	21.3848	2.49166	0.691657	3.60246	0.000315226	0.0324055
CDS_24737_gene	g2787.t1	21.6521	2.49154	0.720208	3.45947	0.00054124	0.0478061
CDS_59893_gene	g7223.t2	65.7153	2.49138	0.66178	3.76467	0.00016677	0.0211144	K09498	CCT6; T-complex protein 1 subunit zeta
CDS_104191_gene	g13915.t1	11.8826	2.48975	0.697965	3.56715	0.000360882	0.0356437
CDS_16742_gene	g1858.t3	86.0681	2.48903	0.708534	3.51293	0.000443198	0.0411754	K10408	DNAH; dynein axonemal heavy chain
CDS_7286_gene	g778.t3	279.675	2.48834	0.6163	4.03755	5.40125e-05	0.00914557
CDS_123233_gene	g17674.t3	491.181	2.47883	0.645339	3.84114	0.000122466	0.0169039
CDS_39425_gene	g4581.t1	29.6561	2.46796	0.716197	3.44592	0.000569111	0.0492722	K25460	CFAP61; cilia- and flagella-associated protein 61
CDS_69141_gene	g8467.t2	44.3033	2.46461	0.670142	3.67774	0.000235308	0.0267183
CDS_123175_gene	g17666.t1	973.079	2.46365	0.656492	3.75274	0.000174909	0.0217714
CDS_44273_gene	g5205.t2	47.8022	2.46128	0.564876	4.3572	1.31734e-05	0.00312743
CDS_11503_gene	g1253.t1	19.7434	2.4612	0.625056	3.93757	8.23115e-05	0.0125562	K09584	PDIA6, TXNDC7; protein disulfide-isomerase A6 [EC:5.3.4.1]
CDS_48133_gene	g5737.t2	32.7253	2.45991	0.656211	3.74867	0.000177778	0.0220193
CDS_7414_gene	g790.t2	58.9945	2.45984	0.524421	4.69059	2.7242e-06	0.000935162
CDS_38_gene	g3.t2	181.903	2.45876	0.6872	3.57794	0.000346317	0.0346188	K10408	DNAH; dynein axonemal heavy chain
CDS_28614_gene	g3233.t1	99.6229	2.44793	0.679542	3.60232	0.000315389	0.032409
CDS_61894_gene	g7456.t4	26.263	2.44679	0.70671	3.46223	0.000535722	0.0474356
CDS_118576_gene	g16752.t1	145.691	2.44386	0.666584	3.66625	0.00024613	0.0274748
CDS_86924_gene	g11026.t3	17.0447	2.43844	0.676307	3.60552	0.000311524	0.032182
CDS_61708_gene	g7436.t1	1023.65	2.43506	0.347963	6.99803	2.59585e-12	7.33445e-09
CDS_91628_gene	g11750.t1	81.1953	2.43029	0.693139	3.50621	0.00045453	0.0418409
CDS_15272_gene	g1691.t1	590.336	2.42811	0.439541	5.52419	3.31009e-08	2.60384e-05	K11252	H2B; histone H2B
CDS_56095_gene	g6708.t3	220.275	2.42524	0.610738	3.971	7.15706e-05	0.0114248
CDS_87488_gene	g11099.t2	28.698	2.42287	0.626888	3.86492	0.000111127	0.0158173
CDS_7004_gene	g717.t2	44.6784	2.42281	0.676092	3.58355	0.000338958	0.034091
CDS_124697_gene	g17878.t2	108.032	2.42233	0.683125	3.54596	0.000391186	0.0376249
CDS_123584_gene	g17742.t2	1505.15	2.41947	0.584674	4.13816	3.50104e-05	0.00655839
CDS_7666_gene	g807.t5	111.366	2.41048	0.624696	3.85864	0.00011402	0.016038
CDS_15635_gene	g1727.t1	644.729	2.4091	0.572843	4.20551	2.60492e-05	0.00521709	K10408	DNAH; dynein axonemal heavy chain
CDS_32704_gene	g3751.t1	20.9532	2.40676	0.629591	3.82274	0.000131974	0.017765
CDS_117202_gene	g16491.t1	25.6535	2.40621	0.678069	3.54862	0.000387254	0.0374442
CDS_101842_gene	g13475.t1	15.1054	2.4027	0.691507	3.47459	0.000511636	0.0458334
CDS_77641_gene	g9679.t1	39.6062	2.40177	0.683886	3.51194	0.000444846	0.041291
CDS_89169_gene	g11342.t2	37.1772	2.39362	0.672946	3.55692	0.000375226	0.0365947
CDS_82006_gene	g10320.t1	42.3143	2.38663	0.658234	3.62581	0.000288058	0.03064
CDS_45555_gene	g5386.t2	79.4321	2.38463	0.646629	3.68779	0.000226213	0.026051
CDS_123606_gene	g17751.t1	93.5332	2.38246	0.65657	3.62864	0.000284917	0.0304629
CDS_13212_gene	g1437.t2	58.8069	2.37308	0.521241	4.55275	5.2948e-06	0.00155036
CDS_17782_gene	g1994.t2	707.325	2.36924	0.632786	3.74414	0.00018101	0.0222985	K10408	DNAH; dynein axonemal heavy chain
CDS_12554_gene	g1370.t3	324.808	2.36914	0.622793	3.80405	0.000142347	0.0187705
CDS_123135_gene	g17661.t2	25.8123	2.36515	0.620721	3.81033	0.00013878	0.0184065	K10408	DNAH; dynein axonemal heavy chain
CDS_11933_gene	g1311.t1	6266.46	2.3542	0.66913	3.5183	0.000434319	0.0406212	K03283	HSPA1_6_8; heat shock 70kDa protein 1/6/8
CDS_17915_gene	g2012.t2	19.1985	2.34887	0.64199	3.65874	0.000253461	0.0280806
CDS_65308_gene	g7932.t1	21.7254	2.34857	0.658006	3.56923	0.000358037	0.0354417
CDS_111646_gene	g15431.t1	47.3076	2.34597	0.527243	4.44951	8.60677e-06	0.00228063
CDS_36527_gene	g4234.t1	19.9096	2.34586	0.619307	3.78788	0.000151938	0.0196525
CDS_44431_gene	g5236.t1	427.876	2.34337	0.586516	3.99541	6.45817e-05	0.0105439	K01802	E5.2.1.8; peptidylprolyl isomerase [EC:5.2.1.8]
CDS_835_gene	g82.t1	13.5843	2.34011	0.678817	3.44734	0.000566141	0.0492208
CDS_72352_gene	g8935.t2	15.4823	2.3398	0.647142	3.6156	0.000299656	0.0313965	K11143	DNAI2; dynein axonemal intermediate chain 2
CDS_123579_gene	g17741.t1	396.837	2.33549	0.623629	3.745	0.000180394	0.0222445
CDS_30484_gene	g3452.t3	20.8841	2.33161	0.602431	3.87033	0.000108689	0.015532	K00030	IDH3; isocitrate dehydrogenase (NAD+) [EC:1.1.1.41]
CDS_8040_gene	g861.t2	50.9807	2.31069	0.649532	3.55746	0.000374452	0.0365476	K03164	TOP2; DNA topoisomerase II [EC:5.6.2.2]
CDS_62005_gene	g7470.t1	51.8912	2.31004	0.6614	3.49265	0.000478245	0.0436033
CDS_1654_gene	g170.t2	130.831	2.30782	0.602002	3.83358	0.000126294	0.0172426
CDS_76743_gene	g9556.t4	37.1371	2.30036	0.628165	3.66202	0.000250231	0.0278088
CDS_25916_gene	g2925.t1	393.557	2.2984	0.466138	4.93073	8.19226e-07	0.000368853	K11251	H2A; histone H2A
CDS_34102_gene	g3904.t2	112.018	2.29288	0.617648	3.71228	0.000205404	0.0243015	K00281	GLDC, gcvP; glycine cleavage system P protein (glycine dehydrogenase) [EC:1.4.4.2]
CDS_109073_gene	g14899.t1	143.517	2.28924	0.615983	3.7164	0.000202082	0.0240331	K22747	AIFM3; apoptosis-inducing factor 3
CDS_46932_gene	g5565.t1	90.8728	2.28433	0.663038	3.44525	0.000570537	0.0493345	K01593	DDC, TDC; aromatic-L-amino-acid/L-tryptophan decarboxylase [EC:4.1.1.28 4.1.1.105]
CDS_9912_gene	g1077.t3	30.7435	2.27827	0.632032	3.60467	0.000312554	0.0322498
CDS_69361_gene	g8490.t3	67.6705	2.27298	0.660182	3.44296	0.000575385	0.0496341
CDS_25017_gene	g2817.t1	19.4046	2.26604	0.654033	3.46472	0.000530783	0.0471313
CDS_100668_gene	g13251.t1	153.786	2.26466	0.594031	3.81236	0.000137648	0.018295
CDS_101792_gene	g13449.t1	70.5755	2.25318	0.548614	4.10704	4.00769e-05	0.0072981	K01623	ALDO; fructose-bisphosphate aldolase, class I [EC:4.1.2.13]
CDS_34149_gene	g3911.t1	19.4814	2.23965	0.573243	3.90698	9.34576e-05	0.0139016
CDS_125211_gene	g17965.t1	88.8328	2.23864	0.599526	3.73402	0.000188448	0.0228795	K01363	CTSB; cathepsin B [EC:3.4.22.1]
CDS_1650_gene	g170.t1	115.472	2.23636	0.591458	3.78109	0.000156142	0.0200624
CDS_128216_gene	g18422.t2	29.4965	2.23291	0.591543	3.77472	0.000160189	0.0204462
CDS_56067_gene	g6705.t1	14.976	2.2305	0.648299	3.44055	0.000580541	0.0499586	K14168	CTU1, NCS6; cytoplasmic tRNA 2-thiolation protein 1 [EC:2.7.7.-]
CDS_95131_gene	g12323.t1	184.361	2.23027	0.607105	3.67361	0.000239149	0.0269956
CDS_69333_gene	g8490.t1	55.4628	2.21617	0.64308	3.44619	0.000568561	0.0492485
CDS_109522_gene	g14985.t1	38.8371	2.21486	0.568158	3.89832	9.68642e-05	0.0142812	K10807	RRM1; ribonucleoside-diphosphate reductase subunit M1 [EC:1.17.4.1]
CDS_47027_gene	g5579.t1	77.9564	2.20909	0.530208	4.16646	3.09369e-05	0.00598091
CDS_74899_gene	g9283.t1	524.51	2.19797	0.6084	3.6127	0.00030303	0.031629	K03234	EEF2; elongation factor 2
CDS_16897_gene	g1874.t1	1700.5	2.19271	0.622466	3.52261	0.000427317	0.0401309
CDS_21571_gene	g2413.t1	89.3666	2.1899	0.616523	3.55202	0.000382285	0.0370527	K09500	CCT8; T-complex protein 1 subunit theta
CDS_128223_gene	g18422.t3	30.1864	2.18966	0.589305	3.71566	0.000202673	0.024092
CDS_7428_gene	g790.t3	67.672	2.18106	0.548983	3.97292	7.09962e-05	0.0113547
CDS_89335_gene	g11372.t2	142.679	2.17324	0.581955	3.73438	0.000188178	0.0228795
CDS_69260_gene	g8484.t3	62.3518	2.17288	0.599983	3.62156	0.000292827	0.0309916
CDS_123136_gene	g17661.t2	344.644	2.17009	0.472871	4.58918	4.44995e-06	0.00135352
CDS_14960_gene	g1658.t2	26.3892	2.15792	0.572573	3.76881	0.000164027	0.0208275
CDS_20293_gene	g2287.t1	14.7011	2.15745	0.594911	3.6265	0.000287285	0.0305987
CDS_45552_gene	g5386.t1	74.8474	2.13433	0.528162	4.04106	5.32104e-05	0.00904883
CDS_67989_gene	g8312.t1	90.8058	2.12833	0.560418	3.79775	0.000146014	0.0191333	K09497	CCT5; T-complex protein 1 subunit epsilon
CDS_33960_gene	g3892.t1	50.2851	2.1208	0.51252	4.13798	3.50374e-05	0.00655839
CDS_36820_gene	g4276.t1	175.054	2.11753	0.444418	4.76473	1.89105e-06	0.000716818	K11253	H3; histone H3
CDS_89213_gene	g11357.t1	60.0262	2.11445	0.579733	3.64728	0.000265035	0.0289539
CDS_123980_gene	g17794.t2	213.454	2.11315	0.5269	4.01053	6.05829e-05	0.010028	K17266	MVP; major vault protein
CDS_13231_gene	g1438.t1	400.437	2.10922	0.521087	4.04772	5.17189e-05	0.008877
CDS_50017_gene	g5958.t1	64.7627	2.10555	0.606285	3.47287	0.000514932	0.046099
CDS_60190_gene	g7265.t1	299.151	2.10038	0.568613	3.69386	0.000220876	0.025625
CDS_9503_gene	g1022.t1	1113.43	2.09062	0.553324	3.77829	0.000157911	0.0202379
CDS_40829_gene	g4770.t2	21.0901	2.09027	0.606405	3.44698	0.000566888	0.0492294
CDS_56093_gene	g6708.t2	234.1	2.08549	0.459553	4.53808	5.67686e-06	0.00164496
CDS_13201_gene	g1437.t1	70.3213	2.07769	0.434197	4.78514	1.70869e-06	0.000658637
CDS_37069_gene	g4312.t2	71.152	2.07061	0.601263	3.44377	0.000573674	0.0495375
CDS_43081_gene	g5041.t2	45.9583	2.05939	0.531319	3.876	0.000106188	0.0152615
CDS_62895_gene	g7596.t1	97.3727	2.05909	0.590003	3.48996	0.000483095	0.0439704
CDS_68604_gene	g8391.t1	50.3404	2.04755	0.574589	3.56349	0.00036595	0.0359837
CDS_67994_gene	g8312.t2	48.0704	2.02514	0.555531	3.64542	0.00026696	0.029063	K09497	CCT5; T-complex protein 1 subunit epsilon

## Sheet: Down_genes
gene_id	Aliases	baseMean	log2_fold_change	lfcSE	stat	p_value	q_value		KEEG
CDS_2322_gene	g229.t3	82.6062	-4.20821	0.702488	-5.99043	2.09281e-09	2.61276e-06
CDS_3142_gene	g291.t1	4350.71	-2.35429	0.659375	-3.57048	0.000356324	0.0353
CDS_4164_gene	g412.t1	6.76632	-2.84217	0.757414	-3.75246	0.000175108	0.0217854
CDS_4657_gene	g461.t1	62.0107	-2.65715	0.610471	-4.35262	1.34519e-05	0.00318451
CDS_4739_gene	g468.t1	9.51277	-4.57367	0.995089	-4.59624	4.30177e-06	0.00131804
CDS_4755_gene	g468.t2	7.31489	-3.97467	1.01703	-3.90814	9.30112e-05	0.0138846
CDS_4771_gene	g468.t3	6.08205	-3.90511	0.990696	-3.94178	8.08784e-05	0.0124131
CDS_4908_gene	g480.t1	262.481	-5.75349	1.08635	-5.29617	1.18256e-07	7.4187e-05
CDS_4909_gene	g480.t1	1927.71	-6.20372	1.13564	-5.46274	4.68845e-08	3.48078e-05
CDS_5131_gene	g506.t1	40040.5	-6.00998	0.63686	-9.43689	3.84004e-21	4.38004e-17
CDS_5736_gene	g570.t1	6.40075	-6.02962	1.41116	-4.27281	1.93024e-05	0.00418281
CDS_5919_gene	g605.t1	33.2608	-3.66578	1.02978	-3.55976	0.000371188	0.0363211
CDS_5920_gene	g606.t1	9.22671	-5.40506	1.12918	-4.7867	1.69544e-06	0.000654538
CDS_5922_gene	g606.t2	6.98598	-5.21496	1.09946	-4.74322	2.10348e-06	0.000772826
CDS_7054_gene	g723.t2	6.08016	-4.18698	0.916821	-4.56685	4.95104e-06	0.00147029
CDS_7062_gene	g725.t1	16.8908	-3.86018	0.751011	-5.13998	2.7477e-07	0.000151206	K22182	TXNRD; thioredoxin reductase (NADPH) [EC:1.8.1.9]
CDS_7092_gene	g737.t1	1279.01	-6.33492	0.582304	-10.8791	1.4504e-27	9.09896e-23
CDS_7093_gene	g737.t2	1546.56	-6.21345	0.511409	-12.1497	5.75861e-34	1.44505e-28
CDS_7184_gene	g764.t2	4.19903	-3.645	1.05261	-3.46283	0.000534528	0.0473466
CDS_7351_gene	g782.t1	67.3437	-3.76194	0.591218	-6.36303	1.97812e-10	3.5456e-07
CDS_7352_gene	g782.t1	6.05452	-3.87789	0.923711	-4.19816	2.69096e-05	0.00535497
CDS_8110_gene	g872.t1	11.494	-3.49139	0.733338	-4.76096	1.92677e-06	0.000728159
CDS_8321_gene	g896.t1	347.979	-4.45457	0.903474	-4.9305	8.20205e-07	0.000368853
CDS_8678_gene	g933.t1	570.336	-2.62469	0.530318	-4.94928	7.44884e-07	0.000341717
CDS_8965_gene	g968.t1	16.3253	-5.64274	1.19383	-4.72661	2.28303e-06	0.000818423
CDS_9002_gene	g970.t1	29.4778	-3.09742	0.869934	-3.56052	0.00037012	0.0362483
CDS_9915_gene	g1077.t3	69.2654	-3.21717	0.906355	-3.54956	0.000385869	0.0373424
CDS_10356_gene	g1121.t1	15.3958	-5.79935	0.863999	-6.71221	1.91697e-11	4.67029e-08
CDS_10393_gene	g1127.t1	3.25868	-3.82782	1.08107	-3.54077	0.000398958	0.0381699	K03934	NDUFS1; NADH dehydrogenase (ubiquinone) Fe-S protein 1 [EC:7.1.1.2]
CDS_10405_gene	g1127.t2	3.39932	-3.87005	1.09111	-3.54688	0.000389824	0.0375502	K03934	NDUFS1; NADH dehydrogenase (ubiquinone) Fe-S protein 1 [EC:7.1.1.2]
CDS_10417_gene	g1127.t3	4.83339	-4.43894	1.08214	-4.10199	4.09612e-05	0.00739474	K03934	NDUFS1; NADH dehydrogenase (ubiquinone) Fe-S protein 1 [EC:7.1.1.2]
CDS_12732_gene	g1392.t2	9.0783	-4.4729	0.991869	-4.50957	6.49584e-06	0.00183964
CDS_12738_gene	g1392.t3	9.61672	-4.56303	1.04389	-4.37117	1.23582e-05	0.00299048
CDS_13356_gene	g1450.t3	81.419	-2.59086	0.695861	-3.72325	0.000196677	0.023625
CDS_13546_gene	g1482.t1	17.3846	-3.16271	0.889467	-3.55573	0.000376932	0.0366897
CDS_13572_gene	g1482.t3	11.8555	-3.00264	0.739416	-4.06082	4.88998e-05	0.00848015
CDS_13765_gene	g1501.t2	763.743	-3.36408	0.702258	-4.79038	1.66463e-06	0.000645883	K10408	DNAH; dynein axonemal heavy chain
CDS_13771_gene	g1501.t3	613.403	-3.61632	0.623653	-5.7986	6.68689e-09	6.9075e-06	K10408	DNAH; dynein axonemal heavy chain
CDS_14274_gene	g1572.t1	27.8694	-3.21702	0.690863	-4.65653	3.21589e-06	0.00106043
CDS_14481_gene	g1595.t1	6.93652	-3.68417	0.854617	-4.3109	1.62594e-05	0.00367576
CDS_14485_gene	g1595.t2	8.54774	-4.01164	1.01264	-3.96157	7.44589e-05	0.0117513
CDS_14944_gene	g1652.t1	6.60408	-4.22374	1.09897	-3.84336	0.00012136	0.0168438
CDS_14945_gene	g1653.t1	9.446	-4.62131	1.33717	-3.45603	0.000548189	0.0482162
CDS_15135_gene	g1676.t1	11.9831	-3.58526	0.797966	-4.493	7.02271e-06	0.00195589
CDS_15143_gene	g1676.t2	10.8893	-4.10254	0.753394	-5.44541	5.16863e-08	3.81471e-05
CDS_15154_gene	g1676.t3	8.80725	-4.50551	0.968848	-4.65038	3.31326e-06	0.00108616
CDS_15156_gene	g1677.t1	22.5993	-2.9111	0.608116	-4.78709	1.6922e-06	0.000654293
CDS_15809_gene	g1742.t2	10.317	-2.64281	0.744898	-3.54788	0.000388347	0.0374657
CDS_15813_gene	g1742.t3	16.6518	-2.48291	0.650518	-3.81682	0.000135182	0.0180533
CDS_15814_gene	g1742.t3	4.26231	-3.64655	1.02957	-3.54181	0.000397385	0.0380896
CDS_15860_gene	g1752.t1	90.6348	-4.89847	0.798504	-6.13457	8.53916e-10	1.28311e-06
CDS_15866_gene	g1752.t2	69.6494	-4.03904	0.848717	-4.759	1.94557e-06	0.000733058
CDS_15934_gene	g1759.t1	2.93564	-4.96575	1.28859	-3.85363	0.000116377	0.0162693
CDS_16382_gene	g1820.t1	12.4048	-5.87746	1.19444	-4.92067	8.62469e-07	0.000383733
CDS_16391_gene	g1820.t2	2.88588	-4.44701	1.18482	-3.75331	0.000174513	0.0217544
CDS_16396_gene	g1820.t3	5.46691	-4.78432	1.09604	-4.36508	1.27076e-05	0.00304276
CDS_16511_gene	g1834.t1	20.2282	-4.9112	0.810718	-6.05783	1.37967e-09	1.87141e-06
CDS_16513_gene	g1834.t2	37.9542	-6.03347	1.02225	-5.90217	3.58744e-09	4.0734e-06
CDS_16515_gene	g1835.t1	52.7907	-7.25513	0.840124	-8.63579	5.83232e-18	4.57357e-14
CDS_16516_gene	g1835.t1	113.128	-3.92191	0.930709	-4.21389	2.51006e-05	0.00510427
CDS_16521_gene	g1837.t1	9.39634	-5.31538	1.03235	-5.14882	2.62135e-07	0.000145584
CDS_16532_gene	g1842.t1	48.8865	-3.78083	0.511141	-7.39685	1.39457e-13	5.30227e-10
CDS_16537_gene	g1842.t2	87.1378	-4.46308	0.454592	-9.81778	9.44021e-23	1.39347e-18
CDS_16777_gene	g1862.t1	31.9923	-7.28589	1.31706	-5.53194	3.16704e-08	2.52033e-05
CDS_16778_gene	g1863.t1	35.8196	-7.82036	1.25212	-6.24569	4.2193e-10	6.69994e-07
CDS_16855_gene	g1869.t1	4.18996	-6.19081	1.56392	-3.95851	7.54197e-05	0.0118656
CDS_17004_gene	g1893.t1	194.464	-9.17947	1.18252	-7.76261	8.32006e-15	3.66283e-11
CDS_18403_gene	g2073.t1	152.958	-3.80319	0.580788	-6.54833	5.8185e-11	1.23735e-07
CDS_18879_gene	g2136.t1	2889.04	-5.27243	0.549368	-9.59728	8.20859e-22	1.14435e-17
CDS_18881_gene	g2136.t2	3088.32	-5.89331	0.76724	-7.68118	1.57631e-14	6.70432e-11
CDS_18882_gene	g2137.t1	2377.4	-6.51224	1.09895	-5.9259	3.10598e-09	3.62514e-06
CDS_18883_gene	g2138.t1	1012.93	-6.99391	1.37905	-5.07155	3.94596e-07	0.000201258
CDS_19006_gene	g2149.t1	3.75004	-5.07493	1.37189	-3.69923	0.000216255	0.025299
CDS_19139_gene	g2169.t1	10.3322	-5.62723	1.53307	-3.67056	0.000242015	0.027209
CDS_19140_gene	g2170.t1	12.9586	-5.49192	1.17186	-4.68651	2.779e-06	0.000950075	K03327	SLC47A, MATE, DTX; MATE family, multidrug and toxin extrusion protein
CDS_19374_gene	g2195.t1	32.6303	-3.9743	0.986346	-4.02931	5.59399e-05	0.00941543
CDS_19376_gene	g2195.t1	20.5997	-2.834	0.804116	-3.52437	0.000424489	0.03994
CDS_19603_gene	g2217.t1	47.2456	-2.81235	0.766558	-3.6688	0.000243694	0.0273121	K02132	ATPeF1A, ATP5A1, ATP1; F-type H+-transporting ATPase subunit alpha
CDS_20269_gene	g2282.t3	4.28962	-4.33438	1.2322	-3.51761	0.000435449	0.0406575
CDS_20661_gene	g2319.t1	43.7295	-3.25897	0.727222	-4.4814	7.41554e-06	0.0020337
CDS_20662_gene	g2319.t1	18.329	-3.19479	0.673139	-4.74611	2.07369e-06	0.000768633
CDS_20684_gene	g2319.t3	91.9398	-3.00535	0.58842	-5.10749	3.26458e-07	0.000173193
CDS_20687_gene	g2319.t3	15.2832	-2.39828	0.639939	-3.74767	0.000178484	0.0220849
CDS_21243_gene	g2366.t2	3.82692	-4.20367	1.13399	-3.70697	0.000209756	0.0247182
CDS_22005_gene	g2468.t2	32.4147	-3.18506	0.856301	-3.71956	0.000199573	0.0238364
CDS_22013_gene	g2469.t1	24.0122	-4.6991	1.06442	-4.41471	1.01145e-05	0.00256649	K17609	NXN; nucleoredoxin [EC:1.8.1.8]
CDS_22270_gene	g2503.t1	51.0045	-2.03154	0.534093	-3.80371	0.000142544	0.0187865
CDS_22271_gene	g2503.t1	24.5871	-2.74277	0.691265	-3.96775	7.2554e-05	0.0115158
CDS_22276_gene	g2503.t2	7.15232	-3.10751	0.805909	-3.85591	0.0001153	0.0161637
CDS_22278_gene	g2503.t2	38.4912	-2.48722	0.678575	-3.66536	0.000246989	0.027546
CDS_22279_gene	g2503.t2	27.7159	-3.04012	0.672917	-4.51782	6.24792e-06	0.00178163
CDS_22285_gene	g2503.t3	24.3965	-4.54927	1.00864	-4.51028	6.47413e-06	0.00183571
CDS_22287_gene	g2503.t3	59.3635	-3.27045	0.634938	-5.15082	2.5935e-07	0.000144945
CDS_22452_gene	g2522.t1	144.425	-2.25814	0.586237	-3.85192	0.000117196	0.0163564
CDS_22460_gene	g2523.t2	17.9331	-3.05931	0.708655	-4.31706	1.58121e-05	0.0035908
CDS_23025_gene	g2583.t1	14.1359	-4.0884	0.794057	-5.14875	2.62233e-07	0.000145584
CDS_23030_gene	g2583.t2	10.9991	-3.14559	0.70792	-4.44342	8.85395e-06	0.00232161
CDS_23038_gene	g2583.t3	8.6273	-3.04557	0.714611	-4.26186	2.02732e-05	0.00434441
CDS_23049_gene	g2586.t1	4.71957	-3.64002	1.03565	-3.51473	0.000440203	0.040973
CDS_23053_gene	g2586.t2	4.16792	-3.72579	1.04105	-3.57887	0.000345079	0.0345727
CDS_23324_gene	g2613.t1	23.8199	-7.51568	1.45881	-5.15192	2.57836e-07	0.000144945
CDS_24698_gene	g2783.t1	4.71758	-4.60792	1.09389	-4.21243	2.52641e-05	0.00512092	K00327	POR; NADPH-ferrihemoprotein reductase [EC:1.6.2.4]
CDS_24702_gene	g2783.t2	9.42317	-5.66381	1.03994	-5.4463	5.14273e-08	3.80679e-05	K00327	POR; NADPH-ferrihemoprotein reductase [EC:1.6.2.4]
CDS_24703_gene	g2783.t2	12.0494	-4.50739	0.775911	-5.80915	6.27898e-09	6.56512e-06
CDS_24709_gene	g2783.t3	8.79085	-3.08699	0.760112	-4.06123	4.88153e-05	0.00847394
CDS_24729_gene	g2785.t1	6.34889	-6.76249	1.65254	-4.09217	4.27347e-05	0.00764343
CDS_24824_gene	g2799.t2	916.428	-3.44007	0.923837	-3.72368	0.000196341	0.0236131	K01908	ACSS3, prpE; propionyl-CoA synthetase [EC:6.2.1.17]
CDS_25168_gene	g2832.t1	18.734	-5.99896	1.02056	-5.87808	4.15055e-09	4.5681e-06
CDS_25169_gene	g2833.t1	89.5393	-3.91968	1.07403	-3.64949	0.00026276	0.0288322
CDS_25170_gene	g2834.t1	104.854	-6.30908	1.46783	-4.29825	1.72151e-05	0.00383991
CDS_25324_gene	g2859.t1	18.6558	-4.12336	0.973923	-4.23376	2.29817e-05	0.00477396
CDS_26315_gene	g2967.t1	39.1681	-6.10585	0.757717	-8.05821	7.74199e-16	4.0474e-12
CDS_26371_gene	g2973.t1	271.47	-6.29419	0.773936	-8.1327	4.1983e-16	2.29024e-12
CDS_26815_gene	g3008.t1	11.7615	-3.72236	1.01851	-3.6547	0.000257485	0.0284261
CDS_26839_gene	g3016.t1	14.4158	-6.29697	1.43453	-4.38957	1.13576e-05	0.00281346
CDS_27058_gene	g3064.t1	9.94739	-2.84493	0.712731	-3.9916	6.56303e-05	0.0106527
CDS_27741_gene	g3148.t1	15.3162	-3.10173	0.688929	-4.50225	6.7237e-06	0.00188939
CDS_27887_gene	g3170.t2	6.26579	-5.51751	1.47742	-3.73457	0.00018804	0.0228795
CDS_28171_gene	g3192.t1	96.0367	-6.1641	1.06247	-5.80167	6.56572e-09	6.83644e-06
CDS_28178_gene	g3192.t2	79.1877	-7.02627	0.711576	-9.87424	5.38395e-23	8.44395e-19
CDS_28370_gene	g3205.t1	11.443	-4.56196	0.866841	-5.26275	1.41919e-07	8.77159e-05
CDS_28372_gene	g3205.t2	12.7602	-4.66623	0.864352	-5.39853	6.71886e-08	4.70953e-05
CDS_28683_gene	g3242.t1	23.2513	-4.86373	1.17006	-4.15681	3.22728e-05	0.00618202
CDS_29197_gene	g3298.t1	18.0893	-3.12861	0.702229	-4.45526	8.37907e-06	0.00224399
CDS_29825_gene	g3383.t3	14.7991	-2.72165	0.762942	-3.56731	0.000360669	0.0356437
CDS_29855_gene	g3387.t1	7.37564	-3.64682	0.995228	-3.66431	0.000248008	0.0276474
CDS_30407_gene	g3431.t1	94.3157	-3.09931	0.888554	-3.48803	0.000486585	0.0441977
CDS_30451_gene	g3447.t2	4.15411	-5.46572	1.17864	-4.63732	3.52964e-06	0.00114434
CDS_30589_gene	g3470.t1	16.5942	-2.88701	0.71038	-4.06404	4.8231e-05	0.008399
CDS_31213_gene	g3535.t1	92.3395	-4.77577	0.631992	-7.55669	4.1344e-14	1.67335e-10
CDS_31215_gene	g3536.t1	72.44	-5.43532	0.797788	-6.81298	9.55946e-12	2.44778e-08
CDS_31219_gene	g3538.t1	76.4127	-4.77025	0.746656	-6.38882	1.67171e-10	3.05409e-07
CDS_31326_gene	g3550.t3	10.8805	-3.81212	0.799388	-4.7688	1.85325e-06	0.000707836
CDS_31481_gene	g3567.t1	19.1055	-2.48018	0.528636	-4.69166	2.70994e-06	0.000932817	K04794	PTH2, PTRH2; peptidyl-tRNA hydrolase, PTH2 family [EC:3.1.1.29]
CDS_31856_gene	g3616.t1	75.3457	-7.11415	0.750607	-9.47787	2.59523e-21	3.10114e-17
CDS_31924_gene	g3629.t2	4.84853	-4.55188	1.13204	-4.02095	5.79639e-05	0.00969039
CDS_32143_gene	g3652.t4	88.5501	-3.91111	0.778585	-5.02335	5.07768e-07	0.000245506
CDS_32220_gene	g3671.t1	6.56727	-3.80723	1.10198	-3.45491	0.000550467	0.0483676
CDS_32221_gene	g3672.t1	16.1016	-4.23961	0.94548	-4.48408	7.32299e-06	0.00201448
CDS_32231_gene	g3674.t1	7.34077	-3.9251	0.905585	-4.33433	1.46205e-05	0.0033858
CDS_32232_gene	g3675.t1	6.86052	-5.45437	1.41934	-3.8429	0.000121588	0.0168486	K07034	K07034; uncharacterized protein
CDS_32234_gene	g3676.t1	10.0658	-3.02078	0.806565	-3.74523	0.000180226	0.0222347
CDS_32255_gene	g3678.t3	1148.85	-2.71095	0.599766	-4.52002	6.1835e-06	0.00176782
CDS_32257_gene	g3679.t1	84.0425	-6.84146	1.5326	-4.46394	8.04649e-06	0.00217348	K05658	ABCB1, CD243; ATP-binding cassette, subfamily B (MDR/TAP), member 1 [EC:7.6.2.2]
CDS_32433_gene	g3714.t3	4.89825	-3.45618	0.927209	-3.7275	0.000193386	0.0233418
CDS_32453_gene	g3717.t1	18.0938	-2.57351	0.748042	-3.44033	0.000581013	0.049982
CDS_32454_gene	g3717.t1	18.9158	-2.56923	0.67474	-3.80774	0.000140243	0.0185613
CDS_32482_gene	g3717.t4	20.4619	-2.61221	0.670296	-3.89709	9.73547e-05	0.0143284
CDS_32550_gene	g3729.t2	7.74818	-4.55088	1.15961	-3.92449	8.69141e-05	0.0131148
CDS_32551_gene	g3729.t2	19.3494	-4.13113	0.948483	-4.35551	1.32755e-05	0.00314572
CDS_32601_gene	g3737.t1	34.0625	-3.24895	0.697637	-4.65708	3.20728e-06	0.0010597
CDS_33151_gene	g3805.t1	38.0213	-2.37167	0.633787	-3.74207	0.000182514	0.0224288
CDS_33600_gene	g3856.t1	20.1747	-4.56848	1.0419	-4.38475	1.1612e-05	0.00285395
CDS_33799_gene	g3879.t1	5.40763	-4.62378	1.30984	-3.53002	0.000415524	0.0393473
CDS_34912_gene	g4037.t1	9.10531	-4.87196	1.0073	-4.83667	1.32033e-06	0.00054226
CDS_34913_gene	g4038.t1	14.7604	-2.78411	0.661994	-4.20564	2.60347e-05	0.00521709
CDS_35578_gene	g4102.t1	25.0971	-2.28918	0.60383	-3.7911	0.000149984	0.0194605
CDS_35779_gene	g4130.t1	994.577	-4.54134	0.43163	-10.5214	6.8871e-26	2.88038e-21
CDS_35781_gene	g4131.t1	14.7614	-6.14296	1.1425	-5.37679	7.58276e-08	5.22746e-05
CDS_36074_gene	g4155.t2	5.74065	-3.69166	0.983902	-3.75206	0.000175388	0.0217878
CDS_36084_gene	g4162.t1	10.1488	-4.41788	1.23634	-3.57337	0.000352421	0.0350239
CDS_36314_gene	g4195.t1	4.70394	-5.62795	1.17271	-4.79908	1.59394e-06	0.000626924
CDS_36398_gene	g4215.t2	15.5075	-3.43534	0.737852	-4.65587	3.2262e-06	0.00106104
CDS_36874_gene	g4282.t1	7.81669	-4.66533	1.32978	-3.50835	0.00045089	0.0416127
CDS_36990_gene	g4299.t1	153.67	-3.32564	0.657901	-5.05491	4.30584e-07	0.000214651
CDS_37198_gene	g4335.t1	16.317	-2.09962	0.582369	-3.6053	0.000311791	0.0321843
CDS_37412_gene	g4363.t1	12.7474	-7.79984	1.2832	-6.07841	1.21378e-09	1.69212e-06
CDS_38113_gene	g4435.t1	12.4051	-3.83601	0.822539	-4.66362	3.10688e-06	0.00103399
CDS_38120_gene	g4435.t2	13.2236	-3.78616	0.797132	-4.74973	2.03693e-06	0.000758371
CDS_38128_gene	g4435.t3	6.21392	-3.80574	0.910906	-4.17797	2.9412e-05	0.00574869
CDS_38574_gene	g4489.t1	2.67147	-5.55637	1.57255	-3.53334	0.000410341	0.0389889
CDS_39208_gene	g4567.t2	20.5055	-2.83434	0.789221	-3.59131	0.000329018	0.0333318
CDS_39832_gene	g4617.t1	29.3	-5.57283	1.21875	-4.57259	4.81724e-06	0.00143736
CDS_39834_gene	g4617.t2	42.4281	-6.2535	1.02976	-6.07279	1.25709e-09	1.73324e-06
CDS_40030_gene	g4657.t1	49.854	-6.82774	1.43645	-4.75321	2.00209e-06	0.000747618
CDS_40076_gene	g4670.t1	18.7163	-2.80233	0.796541	-3.51812	0.000434612	0.0406335
CDS_40672_gene	g4754.t1	6.65494	-3.77499	1.04039	-3.62842	0.000285161	0.0304759
CDS_41398_gene	g4842.t5	8.12574	-5.66027	0.984884	-5.74715	9.07617e-09	9.00216e-06
CDS_41588_gene	g4869.t1	12.8887	-3.60654	0.854111	-4.22257	2.41536e-05	0.00497213
CDS_41655_gene	g4878.t1	21.81	-6.73312	1.31166	-5.13329	2.84722e-07	0.000155658
CDS_41657_gene	g4879.t1	2.62924	-4.67552	1.35251	-3.45692	0.000546392	0.0480919
CDS_41885_gene	g4905.t1	2.81065	-4.80378	1.30585	-3.67867	0.000234456	0.0267119
CDS_43460_gene	g5094.t1	8.76311	-6.48872	1.35267	-4.79696	1.61094e-06	0.00063068
CDS_44005_gene	g5159.t1	62.472	-6.18292	0.983313	-6.28785	3.21898e-10	5.40861e-07
CDS_44594_gene	g5265.t1	293.991	-4.67231	0.601669	-7.76558	8.127e-15	3.64172e-11	K15528	FAAH; fatty acid amide hydrolase [EC:3.5.1.99]
CDS_44646_gene	g5276.t1	24.5259	-4.91868	1.25168	-3.92966	8.50676e-05	0.0128749	K05673	ABCC4; ATP-binding cassette, subfamily C (CFTR/MRP), member 4
CDS_44647_gene	g5276.t2	24.6644	-5.25759	1.34629	-3.90525	9.41297e-05	0.0139767	K05673	ABCC4; ATP-binding cassette, subfamily C (CFTR/MRP), member 4
CDS_44763_gene	g5291.t3	9.97137	-3.63325	0.926765	-3.92036	8.84153e-05	0.0132934
CDS_44799_gene	g5295.t2	8.84743	-4.51758	1.23938	-3.64502	0.000267371	0.0290926
CDS_45290_gene	g5357.t1	23.3028	-2.7588	0.6895	-4.00115	6.30342e-05	0.0103518
CDS_45297_gene	g5357.t2	17.627	-2.10551	0.610026	-3.45151	0.000557462	0.0487924
CDS_45303_gene	g5357.t3	18.7173	-2.2998	0.625619	-3.67604	0.000236886	0.0268368
CDS_45883_gene	g5449.t1	12.6062	-6.60378	1.44983	-4.55488	5.24166e-06	0.001542	K03097	CSNK2A; casein kinase II subunit alpha [EC:2.7.11.1]
CDS_46101_gene	g5478.t1	16.127	-3.49614	0.839326	-4.16542	3.1078e-05	0.00599893
CDS_46254_gene	g5497.t3	51.3535	-2.38809	0.690486	-3.45856	0.000543065	0.0478999
CDS_46304_gene	g5505.t1	7.65488	-5.32061	1.14416	-4.65023	3.31558e-06	0.00108616
CDS_46308_gene	g5505.t2	7.26116	-5.25003	1.13401	-4.62962	3.66333e-06	0.00117704
CDS_47737_gene	g5678.t3	33.357	-2.34471	0.649729	-3.60875	0.000307676	0.0319567
CDS_48437_gene	g5771.t1	39.3951	-2.41139	0.567217	-4.25127	2.12562e-05	0.00448232
CDS_48791_gene	g5817.t1	11.7291	-6.3211	1.26961	-4.97879	6.39844e-07	0.000299047
CDS_48927_gene	g5841.t1	5.08797	-4.29183	1.03956	-4.12851	3.65126e-05	0.0067762
CDS_48934_gene	g5841.t2	4.89748	-4.19822	1.09572	-3.83146	0.000127384	0.017316
CDS_48939_gene	g5841.t3	3.67082	-4.16812	1.12222	-3.71419	0.00020386	0.0241907
CDS_49436_gene	g5894.t1	3.55543	-3.58356	1.03724	-3.4549	0.000550489	0.0483676
CDS_50687_gene	g6040.t1	17.4589	-3.93711	0.729182	-5.39935	6.68846e-08	4.70953e-05	K23603	SPINK6_7_9; serine protease inhibitor Kazal-type 6/7/9
CDS_50688_gene	g6041.t1	24.8788	-5.05452	0.894755	-5.64906	1.61328e-08	1.4305e-05
CDS_50689_gene	g6041.t1	3.88033	-4.00234	1.08526	-3.68791	0.000226108	0.0260509
CDS_50917_gene	g6068.t2	5.98109	-3.85375	1.05367	-3.65746	0.000254732	0.0281593
CDS_52149_gene	g6210.t1	23.2798	-6.31371	1.20296	-5.24846	1.53374e-07	9.36426e-05
CDS_52173_gene	g6213.t1	6.09111	-4.40191	0.992896	-4.43341	9.27558e-06	0.0023971
CDS_53163_gene	g6341.t3	9.02385	-5.00479	1.06348	-4.70606	2.52549e-06	0.000881418
CDS_53188_gene	g6352.t1	101.582	-4.717	1.05707	-4.46235	8.10643e-06	0.00218497
CDS_53462_gene	g6389.t1	5.96773	-4.85577	1.32558	-3.66314	0.000249144	0.0277248
CDS_53787_gene	g6430.t1	5.33828	-3.09973	0.870263	-3.56183	0.000368277	0.0361276
CDS_53791_gene	g6430.t2	7.32593	-3.50664	0.922119	-3.8028	0.000143069	0.0188212
CDS_53795_gene	g6430.t3	12.5006	-4.33874	1.05063	-4.12966	3.633e-05	0.006748
CDS_53838_gene	g6436.t1	60.1691	-2.33532	0.665222	-3.51059	0.000447108	0.0413702
CDS_53846_gene	g6436.t3	43.845	-2.25089	0.600682	-3.74722	0.000178804	0.0221091
CDS_54031_gene	g6459.t1	16.8722	-3.16941	0.816838	-3.8801	0.000104414	0.0150237
CDS_54051_gene	g6466.t1	18.4559	-4.27624	0.996533	-4.29112	1.77778e-05	0.00393742
CDS_54078_gene	g6476.t1	4.51353	-5.07726	1.16169	-4.37057	1.23923e-05	0.00299297
CDS_54473_gene	g6515.t2	5.23462	-3.66763	0.986356	-3.71837	0.000200514	0.023892
CDS_55478_gene	g6628.t2	7.78981	-3.29779	0.946432	-3.48444	0.000493168	0.0446369
CDS_55611_gene	g6637.t2	18.1607	-5.8625	1.2295	-4.76821	1.85873e-06	0.000708852
CDS_56365_gene	g6733.t1	10.961	-2.35983	0.671974	-3.51179	0.000445095	0.041291
CDS_56380_gene	g6733.t2	33.8469	-2.66806	0.700591	-3.8083	0.000139924	0.0185288
CDS_56422_gene	g6736.t3	13.2622	-2.30424	0.584386	-3.94301	8.04652e-05	0.0123875
CDS_56527_gene	g6749.t1	6.01423	-3.89236	1.10336	-3.52774	0.000419119	0.0395832
CDS_56877_gene	g6799.t1	83.1671	-6.81567	1.02865	-6.62582	3.45318e-11	7.73763e-08
CDS_56925_gene	g6812.t1	292.159	-5.46763	1.20787	-4.52665	5.99264e-06	0.00172649
CDS_56926_gene	g6813.t1	19.6197	-5.18912	1.44149	-3.59983	0.000318422	0.0326139	K00079	CBR1; carbonyl reductase 1 [EC:1.1.1.184 1.1.1.189 1.1.1.197]
CDS_57047_gene	g6834.t1	48.3225	-4.52331	1.3125	-3.44635	0.000568224	0.0492373
CDS_57286_gene	g6866.t1	5.30847	-4.45556	1.1618	-3.83505	0.000125541	0.0171491
CDS_57422_gene	g6886.t1	5.46514	-3.78103	1.03911	-3.63873	0.000273982	0.02952
CDS_57685_gene	g6919.t1	4.27629	-5.09993	1.23674	-4.12369	3.72843e-05	0.00687941
CDS_57686_gene	g6920.t1	23.3635	-6.27112	1.17437	-5.34	9.29482e-08	6.07399e-05
CDS_57794_gene	g6933.t1	8.57783	-3.43175	0.955615	-3.59114	0.000329234	0.0333339
CDS_57981_gene	g6955.t1	447.589	-3.33522	0.822151	-4.0567	4.97713e-05	0.00860344
CDS_58651_gene	g7034.t1	18.1818	-2.71111	0.730036	-3.71367	0.000204275	0.0241907
CDS_58652_gene	g7034.t2	33.093	-3.79885	0.747018	-5.08535	3.6695e-07	0.000189468
CDS_58653_gene	g7034.t2	8.56594	-5.32279	1.35793	-3.91978	8.8628e-05	0.0133094
CDS_59313_gene	g7119.t1	32.6219	-2.41491	0.597645	-4.04071	5.32895e-05	0.00905369
CDS_59526_gene	g7161.t1	7.21696	-2.93119	0.81242	-3.60798	0.000308591	0.0319987
CDS_59537_gene	g7164.t1	7.3172	-4.84261	1.21234	-3.99444	6.48481e-05	0.0105667
CDS_59935_gene	g7227.t3	4.90781	-4.67994	1.08483	-4.31397	1.60352e-05	0.00363161
CDS_59940_gene	g7230.t1	8.19985	-2.57505	0.724412	-3.55467	0.000378449	0.0367803
CDS_59959_gene	g7234.t1	22.1332	-2.52161	0.701465	-3.59478	0.000324671	0.0330381
CDS_59964_gene	g7234.t2	20.88	-2.56942	0.700214	-3.66948	0.000243046	0.0272845
CDS_59969_gene	g7234.t3	23.2733	-2.8893	0.638818	-4.52288	6.10037e-06	0.0017495
CDS_60523_gene	g7302.t1	3.93688	-6.10331	1.56276	-3.90547	9.40416e-05	0.0139719
CDS_60600_gene	g7313.t1	11.2774	-4.69796	1.21962	-3.85199	0.000117163	0.0163564
CDS_61399_gene	g7405.t1	21.9998	-3.35524	0.89726	-3.73943	0.000184436	0.0225879
CDS_61402_gene	g7405.t2	13.5454	-2.99337	0.787162	-3.80274	0.000143107	0.0188212
CDS_61913_gene	g7461.t1	4.25636	-4.92296	1.38445	-3.55589	0.000376698	0.0366812	K21568	PLR; pinoresinol/lariciresinol reductase [EC:1.23.1.1 1.23.1.2 1.23.1.3 1.23.1.4]
CDS_61914_gene	g7462.t1	21.6075	-4.13693	1.04227	-3.96914	7.21335e-05	0.0114854
CDS_62911_gene	g7603.t1	23.8841	-3.89367	0.938442	-4.14908	3.3381e-05	0.00632452
CDS_63061_gene	g7623.t1	515.868	-2.36662	0.683806	-3.46095	0.000538281	0.0476286
CDS_63279_gene	g7644.t1	16.6084	-5.29766	1.3306	-3.9814	6.85101e-05	0.0110274
CDS_64635_gene	g7835.t3	5.21847	-4.59182	1.07039	-4.28985	1.78792e-05	0.00394596
CDS_65387_gene	g7951.t1	12.0164	-5.86711	1.60879	-3.64691	0.000265414	0.0289701
CDS_65742_gene	g8029.t1	10.4297	-5.48843	1.19818	-4.58064	4.63565e-06	0.00139367
CDS_67364_gene	g8216.t1	70.4557	-5.12501	0.841705	-6.08885	1.13723e-09	1.62144e-06
CDS_67367_gene	g8216.t2	79.4797	-5.58456	0.874213	-6.3881	1.67956e-10	3.05409e-07
CDS_67373_gene	g8217.t2	34.829	-3.34541	0.970983	-3.44538	0.000570247	0.0493265
CDS_67376_gene	g8217.t3	61.3772	-4.8891	0.813121	-6.01275	1.82398e-09	2.33522e-06
CDS_67629_gene	g8255.t1	7.12061	-4.60593	0.959964	-4.79803	1.60237e-06	0.000629257
CDS_67699_gene	g8264.t1	119.692	-4.55453	0.767471	-5.93446	2.94816e-09	3.48942e-06
CDS_68336_gene	g8355.t1	47.3767	-5.36304	0.87262	-6.14591	7.95067e-10	1.21653e-06
CDS_68341_gene	g8358.t1	12.0652	-2.59229	0.752508	-3.44486	0.000571349	0.0493877
CDS_68366_gene	g8361.t1	24.2389	-2.99085	0.710251	-4.21098	2.54261e-05	0.0051413
CDS_68371_gene	g8361.t3	20.815	-3.24375	0.734133	-4.41848	9.93985e-06	0.00253808
CDS_68913_gene	g8433.t1	4.03858	-5.34456	1.51252	-3.53355	0.000410015	0.0389729	K05894	OPR; 12-oxophytodienoic acid reductase [EC:1.3.1.42]
CDS_68975_gene	g8444.t1	4.86097	-4.88559	1.39366	-3.50559	0.000455603	0.0419243
CDS_68988_gene	g8448.t2	3.73945	-4.27886	1.1758	-3.6391	0.000273594	0.0295036
CDS_69624_gene	g8534.t1	381.381	-3.16533	0.90472	-3.49869	0.000467554	0.0427731
CDS_69891_gene	g8564.t1	640.224	-3.7697	0.724202	-5.20531	1.93671e-07	0.00011355
CDS_70412_gene	g8642.t2	14.361	-5.9372	1.13746	-5.21971	1.79203e-07	0.00010556
CDS_70628_gene	g8673.t1	83.8168	-4.50044	0.611775	-7.35637	1.88982e-13	6.77467e-10
CDS_70629_gene	g8674.t1	170.781	-5.69814	0.900828	-6.32545	2.52498e-10	4.40007e-07
CDS_70632_gene	g8676.t1	7.28317	-6.95829	1.65943	-4.19319	2.75063e-05	0.0054505
CDS_70633_gene	g8677.t1	3.43116	-4.25682	1.17836	-3.6125	0.000303261	0.031629
CDS_70638_gene	g8678.t1	26.9819	-6.27856	0.977276	-6.42455	1.32256e-10	2.55292e-07
CDS_70712_gene	g8694.t1	13.3891	-2.3386	0.636344	-3.67506	0.000237796	0.0268913
CDS_70727_gene	g8694.t3	26.0383	-3.71573	0.651104	-5.70682	1.15107e-08	1.08182e-05
CDS_70738_gene	g8697.t1	18.4966	-3.86435	1.10268	-3.50453	0.000457421	0.0420453
CDS_70818_gene	g8706.t1	131.209	-4.58124	0.980611	-4.67183	2.98532e-06	0.00100201
CDS_70819_gene	g8707.t1	221.061	-5.12845	0.893939	-5.73691	9.6418e-09	9.41434e-06
CDS_70977_gene	g8736.t1	7.15081	-5.77357	1.59343	-3.62337	0.000290786	0.0308276	K24524	CPNE1_2_3; copine 1/2/3
CDS_71101_gene	g8751.t2	11.5158	-4.14576	1.0632	-3.89933	9.64574e-05	0.0142381
CDS_71123_gene	g8751.t5	5.62328	-3.39319	0.984577	-3.44634	0.000568235	0.0492373
CDS_71128_gene	g8751.t6	4.97686	-3.41037	0.980783	-3.47719	0.000506706	0.0454924
CDS_71759_gene	g8848.t1	16.1634	-4.14337	0.831713	-4.98174	6.30165e-07	0.000296127
CDS_71984_gene	g8880.t3	6.0454	-5.03935	1.0776	-4.67646	2.91863e-06	0.000985722
CDS_72162_gene	g8902.t1	23.6394	-2.33499	0.548553	-4.25663	2.07528e-05	0.00442235
CDS_72168_gene	g8904.t1	174.614	-2.68476	0.493217	-5.44336	5.22857e-08	3.84763e-05
CDS_72170_gene	g8904.t2	964.722	-4.40067	0.460227	-9.56195	1.15555e-21	1.52616e-17
CDS_72172_gene	g8904.t3	383.027	-2.801	0.800334	-3.49979	0.000465629	0.0426436
CDS_72173_gene	g8904.t3	699.849	-4.10707	0.393558	-10.4357	1.70277e-25	5.22123e-21
CDS_72175_gene	g8905.t1	15.2498	-4.63878	0.892062	-5.20007	1.99215e-07	0.000115987
CDS_72197_gene	g8908.t1	4.42422	-4.10609	1.02694	-3.99836	6.3782e-05	0.0104473
CDS_72200_gene	g8910.t1	19.5229	-4.55369	0.725495	-6.27666	3.45923e-10	5.67353e-07
CDS_72364_gene	g8937.t1	11.8708	-6.8451	1.44916	-4.7235	2.31816e-06	0.00082747
CDS_72366_gene	g8937.t2	24.5705	-3.98827	0.790089	-5.04788	4.46731e-07	0.000221544
CDS_73119_gene	g9049.t1	7.54454	-5.8785	1.39525	-4.21323	2.51746e-05	0.00511517
CDS_73262_gene	g9075.t1	12.2	-3.39038	0.948396	-3.57486	0.000350414	0.0348935	K02003	ABC.CD.A; putative ABC transport system ATP-binding protein
CDS_73377_gene	g9088.t1	33.8966	-5.46784	1.25145	-4.36919	1.24707e-05	0.00300611
CDS_73407_gene	g9092.t1	10.0981	-5.39153	1.49509	-3.60617	0.00031075	0.0321604
CDS_73747_gene	g9145.t1	37.9322	-2.20371	0.568706	-3.87495	0.000106644	0.0153008
CDS_74236_gene	g9206.t1	544.877	-3.12041	0.534529	-5.83769	5.29298e-09	5.60424e-06
CDS_74883_gene	g9279.t1	16.9942	-4.98267	1.24676	-3.99649	6.42896e-05	0.0105213
CDS_75393_gene	g9355.t1	2.82039	-4.47717	1.29395	-3.4601	0.000539982	0.0477454
CDS_75595_gene	g9388.t3	32.5949	-4.11725	1.13505	-3.62737	0.000286321	0.0305415	K05673	ABCC4; ATP-binding cassette, subfamily C (CFTR/MRP), member 4
CDS_76500_gene	g9521.t1	8.38639	-2.94908	0.847847	-3.47831	0.00050458	0.045372
CDS_76896_gene	g9573.t1	5.82208	-4.64069	1.14266	-4.0613	4.87995e-05	0.00847394
CDS_76908_gene	g9573.t3	7.81873	-5.05925	1.08517	-4.66216	3.12915e-06	0.00103865
CDS_76911_gene	g9573.t3	4.10673	-4.13232	1.15363	-3.58201	0.000340967	0.0342656
CDS_77035_gene	g9594.t2	48.9067	-3.06582	0.612954	-5.00172	5.68203e-07	0.000270556
CDS_77275_gene	g9619.t1	68.8596	-4.64001	0.760124	-6.10428	1.03267e-09	1.52433e-06
CDS_77511_gene	g9662.t1	33.4632	-4.70864	1.1567	-4.07076	4.68592e-05	0.00818165
CDS_77938_gene	g9726.t2	11.3648	-2.60353	0.726218	-3.58505	0.000337015	0.0339365
CDS_78165_gene	g9758.t1	7.97781	-3.48953	0.883613	-3.94916	7.84259e-05	0.0121786
CDS_79659_gene	g9983.t1	122.524	-11.0721	1.18238	-9.36422	7.66145e-21	8.35887e-17	K14802	DRS2, ATP8A; phospholipid-transporting ATPase [EC:7.6.2.1]
CDS_79742_gene	g9997.t1	8.52151	-4.74495	1.22443	-3.87522	0.000106529	0.015293
CDS_80227_gene	g10054.t1	3.83416	-4.35082	1.16576	-3.73218	0.000189827	0.0229786
CDS_80228_gene	g10055.t1	21.2849	-6.90653	1.34086	-5.15083	2.59332e-07	0.000144945
CDS_80400_gene	g10077.t1	36.3081	-5.61019	1.12453	-4.98891	6.072e-07	0.000286408
CDS_80553_gene	g10096.t3	9.14765	-3.68589	0.953748	-3.86464	0.000111254	0.0158175
CDS_80585_gene	g10106.t1	107.375	-7.97137	0.777773	-10.249	1.19617e-24	2.50136e-20
CDS_81032_gene	g10171.t3	18.129	-3.2467	0.878457	-3.69592	0.000219094	0.0255359
CDS_81284_gene	g10204.t1	10.0164	-2.85057	0.749192	-3.80486	0.000141886	0.0187392
CDS_81340_gene	g10212.t1	112.553	-3.83024	0.653575	-5.86044	4.61649e-09	5.05873e-06
CDS_81453_gene	g10227.t1	21.052	-3.76452	1.0168	-3.70233	0.000213629	0.0250619
CDS_81454_gene	g10228.t1	9.9509	-4.12313	1.02081	-4.03906	5.36656e-05	0.00909297
CDS_81458_gene	g10228.t2	2.6046	-4.32649	1.23281	-3.50944	0.000449055	0.0415105
CDS_81521_gene	g10241.t2	36.0196	-3.13634	0.691082	-4.5383	5.67091e-06	0.00164496
CDS_81523_gene	g10242.t1	94.1029	-3.32895	0.452361	-7.35906	1.85213e-13	6.73577e-10
CDS_82118_gene	g10336.t2	177.436	-2.7872	0.65923	-4.22796	2.35825e-05	0.00487858
CDS_83128_gene	g10493.t1	13.5891	-4.86862	1.24597	-3.90748	9.32641e-05	0.0139008
CDS_83298_gene	g10513.t1	10.7577	-3.19309	0.877175	-3.6402	0.000272426	0.0294282
CDS_83299_gene	g10513.t1	5.34974	-3.6929	1.0026	-3.68331	0.000230229	0.0264044
CDS_83394_gene	g10524.t2	42.3622	-4.11081	0.915495	-4.49026	7.11351e-06	0.00197242
CDS_83399_gene	g10524.t3	21.3034	-3.55631	0.761516	-4.67005	3.01133e-06	0.0010062
CDS_83991_gene	g10604.t1	95.0234	-3.95569	0.951616	-4.15681	3.22719e-05	0.00618202
CDS_84134_gene	g10619.t1	7.10019	-5.73587	1.22557	-4.68017	2.8664e-06	0.000972007
CDS_84801_gene	g10727.t1	35.9551	-4.27132	1.09287	-3.90836	9.29237e-05	0.0138798
CDS_84809_gene	g10731.t1	10.074	-4.39859	1.08751	-4.04464	5.24042e-05	0.00895574
CDS_84811_gene	g10731.t2	5.06081	-4.40389	1.1505	-3.82781	0.00012929	0.0174898
CDS_84814_gene	g10731.t3	11.3	-4.65637	1.04736	-4.44582	8.75592e-06	0.00230072
CDS_84816_gene	g10732.t1	132.3	-8.6913	0.966828	-8.9895	2.4836e-19	2.59677e-15
CDS_85260_gene	g10790.t1	21.7391	-5.02351	1.13944	-4.40876	1.03965e-05	0.00261671
CDS_85263_gene	g10790.t2	25.3551	-6.81524	1.14857	-5.9337	2.96188e-09	3.48942e-06
CDS_85269_gene	g10795.t1	11.0515	-5.24646	1.00706	-5.20967	1.89181e-07	0.000111177
CDS_85382_gene	g10816.t1	6.97387	-6.9061	1.59197	-4.3381	1.43723e-05	0.00334991
CDS_86225_gene	g10934.t1	8.24008	-4.88886	1.09669	-4.45784	8.27914e-06	0.0022196
CDS_86230_gene	g10934.t2	6.79475	-5.76915	1.07603	-5.36151	8.25285e-08	5.49322e-05
CDS_86387_gene	g10958.t1	17.2389	-3.2784	0.750822	-4.36642	1.263e-05	0.00302996
CDS_86482_gene	g10973.t1	14.1674	-5.27519	0.835754	-6.31189	2.75653e-10	4.77046e-07
CDS_86486_gene	g10973.t2	15.3479	-5.72632	0.999513	-5.72911	1.00959e-08	9.74401e-06
CDS_86489_gene	g10973.t3	3.52778	-5.4196	1.38324	-3.91806	8.9266e-05	0.0133812
CDS_86491_gene	g10973.t3	16.8449	-6.19979	1.15814	-5.35325	8.63873e-08	5.67481e-05
CDS_86897_gene	g11021.t1	24.9012	-3.01163	0.872761	-3.45069	0.000559152	0.0489062
CDS_87127_gene	g11062.t1	4.74278	-4.41649	1.01347	-4.35781	1.31369e-05	0.00312172
CDS_87133_gene	g11062.t2	4.35543	-4.26773	1.0599	-4.02653	5.66054e-05	0.00948857
CDS_87138_gene	g11062.t3	4.24299	-4.202	1.08772	-3.86313	0.000111946	0.0158553
CDS_87469_gene	g11092.t1	11.2612	-4.23442	0.9113	-4.64657	3.37496e-06	0.00110274
CDS_87478_gene	g11096.t1	6.59124	-6.07441	1.40409	-4.32622	1.51693e-05	0.00347629
CDS_87708_gene	g11128.t1	6.13701	-5.14773	1.1518	-4.46928	7.84817e-06	0.00213138
CDS_87756_gene	g11135.t1	55.9277	-3.05335	0.836568	-3.64985	0.000262391	0.0288156
CDS_87766_gene	g11135.t3	121.74	-3.62729	0.815075	-4.45025	8.5772e-06	0.00227593
CDS_87786_gene	g11138.t3	3.96376	-3.54812	1.02836	-3.45026	0.000560043	0.0489438
CDS_88547_gene	g11258.t1	12.0683	-3.37259	0.698354	-4.82934	1.36984e-06	0.000558932
CDS_88798_gene	g11290.t1	9.7259	-4.87971	1.07836	-4.52511	6.03646e-06	0.00173712
CDS_89355_gene	g11375.t1	36.4444	-4.76421	0.962816	-4.9482	7.49038e-07	0.000342135
CDS_89360_gene	g11375.t2	83.1464	-3.47367	0.616059	-5.63853	1.71509e-08	1.50545e-05
CDS_89366_gene	g11375.t3	51.0013	-5.13041	0.603206	-8.50524	1.81223e-17	1.33752e-13
CDS_90070_gene	g11498.t1	4.40824	-4.49502	1.11217	-4.04165	5.30765e-05	0.00904231
CDS_90074_gene	g11498.t2	3.56457	-4.14329	1.1699	-3.54159	0.000397729	0.038108
CDS_90184_gene	g11520.t1	3.18344	-4.03236	1.13818	-3.54282	0.000395874	0.0380174
CDS_90186_gene	g11520.t1	14.4769	-4.98387	0.965901	-5.15981	2.47196e-07	0.000140351
CDS_90191_gene	g11520.t2	3.74583	-4.30908	1.11616	-3.86063	0.000113095	0.0159346
CDS_90193_gene	g11520.t2	7.45129	-3.93122	1.0943	-3.59244	0.000327594	0.0332412
CDS_90198_gene	g11520.t3	3.83025	-4.31392	1.12639	-3.82985	0.000128219	0.0173919
CDS_90200_gene	g11520.t3	8.69405	-3.7428	0.887754	-4.21603	2.48637e-05	0.00506843
CDS_90393_gene	g11553.t1	5.09315	-4.08239	1.13229	-3.60543	0.000311641	0.032182
CDS_90396_gene	g11553.t2	135.99	-2.47519	0.644914	-3.83802	0.000124031	0.0170636
CDS_90606_gene	g11575.t1	3.67315	-4.83818	1.32529	-3.65065	0.000261577	0.0287388
CDS_90660_gene	g11582.t1	2.91746	-4.20964	1.16158	-3.62406	0.000290013	0.0307587
CDS_91077_gene	g11656.t3	5.57609	-5.44317	1.42644	-3.81592	0.000135679	0.0180908
CDS_91268_gene	g11684.t2	7.6566	-4.15892	1.08699	-3.82607	0.000130205	0.0175757
CDS_91584_gene	g11740.t2	39.3773	-3.32722	0.790872	-4.20703	2.58747e-05	0.00520266
CDS_91971_gene	g11800.t2	7.29205	-3.51609	0.808334	-4.3498	1.36261e-05	0.00321363
CDS_91977_gene	g11800.t3	7.65923	-3.16833	0.803337	-3.94397	8.01451e-05	0.0123458
CDS_92536_gene	g11892.t2	15.9141	-3.91974	0.820688	-4.77617	1.78667e-06	0.00068623
CDS_92710_gene	g11907.t1	74.7143	-2.25539	0.617574	-3.65202	0.000260183	0.0286609
CDS_92864_gene	g11936.t1	7.41465	-4.20382	1.16385	-3.61199	0.000303855	0.0316515
CDS_92917_gene	g11947.t1	6.42904	-5.70029	1.10735	-5.1477	2.63697e-07	0.000146073
CDS_92949_gene	g11952.t1	73.0007	-6.8109	1.0637	-6.403	1.52354e-10	2.83195e-07
CDS_93070_gene	g11975.t1	8.86172	-6.30175	1.23607	-5.09819	3.42909e-07	0.000179268
CDS_93256_gene	g12006.t1	93.3006	-3.41111	0.943053	-3.6171	0.000297925	0.0312887
CDS_93377_gene	g12019.t1	60.5601	-2.69198	0.681659	-3.94915	7.84286e-05	0.0121786
CDS_93461_gene	g12035.t1	18.4598	-3.27441	0.912279	-3.58926	0.000331612	0.0335269
CDS_93974_gene	g12127.t1	51.6314	-2.90179	0.65442	-4.43414	9.24409e-06	0.00239143
CDS_93977_gene	g12127.t2	29.4769	-3.24742	0.554653	-5.85487	4.77386e-09	5.18588e-06
CDS_94024_gene	g12138.t1	6.19351	-4.88856	0.96996	-5.03996	4.65618e-07	0.00022955
CDS_94028_gene	g12139.t1	18.933	-3.0726	0.804532	-3.81912	0.00013393	0.0179339
CDS_94034_gene	g12139.t2	19.2078	-2.78371	0.757025	-3.67717	0.000235839	0.0267665
CDS_94040_gene	g12139.t3	18.8734	-3.92258	1.00209	-3.91439	9.06335e-05	0.0135619
CDS_94190_gene	g12166.t1	11.5612	-3.25242	0.893695	-3.63929	0.000273388	0.0294941
CDS_94592_gene	g12234.t3	67.6398	-3.46804	0.872157	-3.9764	6.99678e-05	0.011226
CDS_95449_gene	g12361.t1	10.0074	-5.54213	1.13239	-4.89418	9.87188e-07	0.000426372
CDS_95453_gene	g12361.t3	4.46134	-4.5806	1.21738	-3.76266	0.000168113	0.0212562
CDS_95564_gene	g12390.t1	9.40624	-2.49406	0.664547	-3.75302	0.000174716	0.0217584
CDS_95773_gene	g12424.t1	48.2282	-4.26548	0.834222	-5.11312	3.16882e-07	0.000168853
CDS_95942_gene	g12461.t1	39.273	-4.53178	0.79706	-5.68563	1.30335e-08	1.21583e-05
CDS_96011_gene	g12472.t1	5.44204	-3.47309	1.00691	-3.44927	0.00056211	0.0490165
CDS_97195_gene	g12635.t1	28.3788	-5.31782	1.13166	-4.69915	2.6125e-06	0.000906741
CDS_97681_gene	g12724.t1	70.7053	-3.13351	0.85445	-3.66728	0.000245145	0.0274136
CDS_97695_gene	g12727.t1	8.94123	-4.58591	1.03292	-4.43975	9.00614e-06	0.00235169
CDS_98009_gene	g12771.t1	137.529	-3.99554	0.870811	-4.5883	4.46871e-06	0.00135759
CDS_98010_gene	g12771.t1	42.1863	-4.21754	0.747343	-5.64338	1.66748e-08	1.47335e-05
CDS_98613_gene	g12858.t2	6.43014	-4.62461	0.999913	-4.62501	3.74583e-06	0.00119589
CDS_98690_gene	g12870.t1	22.5743	-2.91102	0.679717	-4.2827	1.84641e-05	0.00405366
CDS_99802_gene	g13088.t1	8.94913	-3.2135	0.930916	-3.45198	0.000556495	0.0487417
CDS_100356_gene	g13181.t2	74.9626	-2.40123	0.677882	-3.54225	0.000396733	0.0380561
CDS_100487_gene	g13208.t1	4.11211	-3.85092	1.06341	-3.62131	0.000293115	0.031009
CDS_100863_gene	g13284.t1	14.0416	-5.36425	1.3018	-4.12063	3.77832e-05	0.00693907
CDS_100919_gene	g13297.t1	11.4008	-7.05605	1.22381	-5.76565	8.13444e-09	8.14057e-06
CDS_101382_gene	g13372.t1	4.93574	-4.9771	1.34013	-3.71389	0.000204098	0.0241907
CDS_101446_gene	g13387.t1	6.85148	-3.62039	0.90508	-4.00008	6.3322e-05	0.0103855
CDS_101608_gene	g13413.t1	42.7469	-6.85757	0.994201	-6.89757	5.29001e-12	1.40325e-08
CDS_101610_gene	g13413.t2	11.9414	-6.53458	1.23275	-5.30083	1.15279e-07	7.28656e-05
CDS_102776_gene	g13649.t2	26.1116	-2.80164	0.734183	-3.816	0.000135631	0.0180908
CDS_102858_gene	g13664.t1	19.9453	-2.52166	0.614471	-4.10379	4.06431e-05	0.00736131
CDS_103201_gene	g13725.t1	6.74536	-5.00325	1.35166	-3.70156	0.000214281	0.0251149
CDS_103449_gene	g13772.t1	5.57783	-5.65065	1.38699	-4.07405	4.62024e-05	0.00809064
CDS_103450_gene	g13773.t1	18.1009	-6.98819	1.14932	-6.08029	1.19966e-09	1.68178e-06
CDS_103865_gene	g13853.t1	44.2843	-3.30205	0.657644	-5.02102	5.1397e-07	0.000247294
CDS_104467_gene	g13960.t1	19.8959	-6.87085	1.46468	-4.69103	2.71832e-06	0.000934419
CDS_104527_gene	g13969.t2	8.66294	-4.64979	1.03471	-4.49379	6.99677e-06	0.001953
CDS_104528_gene	g13969.t2	6.05683	-4.51421	1.13713	-3.96983	7.1923e-05	0.0114664
CDS_104530_gene	g13969.t3	6.51426	-4.08849	0.976456	-4.18707	2.82575e-05	0.00557458
CDS_104537_gene	g13969.t4	43.9675	-4.07472	1.12338	-3.62721	0.000286505	0.0305415
CDS_105900_gene	g14236.t1	6.8557	-4.19184	1.07802	-3.88846	0.000100881	0.0146753
CDS_106474_gene	g14374.t1	70.136	-4.01336	1.10232	-3.64083	0.000271759	0.0293815
CDS_106635_gene	g14398.t2	13.8283	-3.39452	0.921863	-3.68224	0.000231198	0.0264551
CDS_106680_gene	g14405.t1	24.7151	-3.73762	0.860333	-4.34438	1.39667e-05	0.00327854
CDS_106889_gene	g14454.t1	3.15524	-4.03811	1.17155	-3.44681	0.000567258	0.0492373
CDS_106913_gene	g14458.t1	4.23016	-4.45102	1.21023	-3.67784	0.000235219	0.0267183
CDS_107030_gene	g14475.t1	4.62754	-6.31854	1.34528	-4.69681	2.64255e-06	0.000914641
CDS_107226_gene	g14516.t1	52.6047	-6.14985	0.96685	-6.36071	2.00826e-10	3.57409e-07
CDS_107265_gene	g14524.t1	40.3496	-8.47794	1.40727	-6.02441	1.6973e-09	2.21831e-06
CDS_107559_gene	g14581.t1	3.0843	-4.76289	1.29368	-3.68165	0.000231726	0.0265013
CDS_107984_gene	g14674.t1	98.1193	-5.12267	0.590431	-8.67617	4.09336e-18	3.34423e-14
CDS_107987_gene	g14674.t2	57.7971	-5.45748	0.657841	-8.29605	1.07634e-16	6.43077e-13
CDS_108251_gene	g14718.t1	91.1303	-5.75141	1.13503	-5.0672	4.03719e-07	0.000204663
CDS_109314_gene	g14940.t1	7.68158	-3.20021	0.725571	-4.41061	1.03079e-05	0.00259964
CDS_109320_gene	g14940.t2	6.10976	-2.71793	0.757477	-3.58813	0.000333055	0.0336052
CDS_109326_gene	g14940.t3	9.45969	-3.98468	0.75598	-5.27088	1.3577e-07	8.43309e-05
CDS_109664_gene	g15019.t1	3.41816	-5.92508	1.32004	-4.48857	7.17037e-06	0.00197727
CDS_110119_gene	g15113.t1	16.7728	-4.14843	1.16582	-3.55838	0.000373146	0.0364485
CDS_110124_gene	g15115.t1	18.5719	-2.14847	0.619752	-3.46665	0.000526979	0.0468765
CDS_110744_gene	g15237.t1	53.0382	-3.3665	0.814902	-4.13117	3.60922e-05	0.00671376
CDS_110949_gene	g15272.t1	222.544	-2.79374	0.735788	-3.79693	0.000146497	0.0191467
CDS_110958_gene	g15275.t1	30.6976	-3.86147	0.884268	-4.36686	1.26047e-05	0.00302678
CDS_111052_gene	g15292.t2	5.50886	-3.76665	1.06399	-3.54011	0.000399966	0.0382202
CDS_111431_gene	g15371.t1	5.71967	-3.38032	0.928311	-3.64137	0.00027119	0.0293453
CDS_111448_gene	g15376.t1	35.0958	-2.43766	0.651881	-3.73943	0.00018444	0.0225879
CDS_111876_gene	g15481.t1	50.2067	-2.36867	0.644184	-3.67701	0.000235987	0.0267712
CDS_112040_gene	g15521.t1	24.6711	-3.29765	0.713382	-4.62256	3.79038e-06	0.00120246
CDS_112284_gene	g15562.t1	372.707	-3.61584	0.802098	-4.50798	6.54479e-06	0.00184947
CDS_112492_gene	g15605.t1	7.72848	-4.48302	0.942448	-4.75678	1.96701e-06	0.000736708
CDS_112865_gene	g15680.t1	2.8887	-4.83214	1.2993	-3.71903	0.00019999	0.0238716
CDS_113482_gene	g15796.t1	249.522	-2.98059	0.474073	-6.2872	3.2325e-10	5.40861e-07
CDS_114057_gene	g15916.t1	2.89025	-5.07463	1.4443	-3.51357	0.000442126	0.0410911
CDS_114122_gene	g15933.t1	7.28681	-3.59992	1.0337	-3.48254	0.000496673	0.044913
CDS_114219_gene	g15955.t1	10.1659	-5.10281	1.12967	-4.51708	6.26996e-06	0.00178589
CDS_114444_gene	g15985.t1	14.4947	-6.01701	1.06182	-5.6667	1.4557e-08	1.32833e-05
CDS_114477_gene	g15992.t1	37.0917	-2.8416	0.687763	-4.13166	3.60151e-05	0.0067044
CDS_114480_gene	g15993.t1	150.323	-2.53951	0.635655	-3.99511	6.46642e-05	0.0105505
CDS_114748_gene	g16043.t1	13005.5	-5.86317	0.690119	-8.49588	1.96434e-17	1.40836e-13
CDS_114751_gene	g16043.t2	1090.3	-5.28712	0.680741	-7.76672	8.0545e-15	3.64172e-11
CDS_114858_gene	g16067.t2	22.7781	-3.26981	0.923603	-3.54027	0.000399717	0.038211
CDS_114861_gene	g16069.t1	118.885	-3.17994	0.916914	-3.46809	0.000524166	0.0467091
CDS_114862_gene	g16070.t1	9.64443	-5.94124	1.45132	-4.09369	4.24571e-05	0.00760912
CDS_114864_gene	g16071.t1	18.039	-3.82634	0.983489	-3.89058	0.000100005	0.0145985
CDS_114865_gene	g16072.t1	118.326	-5.91425	1.04537	-5.65757	1.53528e-08	1.37987e-05
CDS_115367_gene	g16157.t1	22.791	-4.86815	0.913007	-5.332	9.71366e-08	6.28226e-05
CDS_116097_gene	g16299.t1	5.19971	-3.30714	0.923383	-3.58155	0.000341566	0.0342983
CDS_116253_gene	g16325.t1	9.27414	-4.35427	1.06968	-4.07064	4.68851e-05	0.00818165
CDS_116419_gene	g16358.t1	35.8697	-6.26951	1.07227	-5.84694	5.00698e-09	5.38747e-06
CDS_116420_gene	g16359.t1	56.6346	-2.10597	0.531024	-3.96586	7.31307e-05	0.0115854
CDS_116917_gene	g16447.t1	21.8552	-5.0769	1.46318	-3.46977	0.000520911	0.046485
CDS_116973_gene	g16457.t1	3.43116	-4.25682	1.17836	-3.6125	0.000303261	0.031629
CDS_117474_gene	g16534.t2	28.7771	-2.20146	0.595601	-3.69621	0.000218846	0.0255189
CDS_117703_gene	g16588.t1	14.2359	-4.06199	0.95506	-4.25312	2.10812e-05	0.00446041
CDS_117706_gene	g16588.t2	11.2117	-3.27862	0.853543	-3.84119	0.00012244	0.0169039
CDS_117772_gene	g16604.t2	3.45564	-5.83632	1.45671	-4.0065	6.16246e-05	0.0101536
CDS_117777_gene	g16604.t3	9.57637	-7.38197	1.17274	-6.29462	3.08154e-10	5.26036e-07
CDS_117963_gene	g16639.t1	8.18497	-5.98326	1.45929	-4.10013	4.12924e-05	0.00743847
CDS_118022_gene	g16654.t1	4.11218	-3.78932	1.03315	-3.66774	0.000244704	0.0273764
CDS_118024_gene	g16656.t1	41.5594	-2.9686	0.604969	-4.90702	9.24693e-07	0.000404956
CDS_118025_gene	g16656.t1	66.4378	-3.41786	0.761019	-4.49116	7.08372e-06	0.00196789
CDS_118027_gene	g16656.t2	57.0356	-2.67695	0.677034	-3.95394	7.68739e-05	0.012019
CDS_118143_gene	g16673.t1	270.397	-3.73006	0.853125	-4.37223	1.22986e-05	0.00297893
CDS_118806_gene	g16796.t1	9.14638	-3.96058	1.04216	-3.80037	0.000144482	0.0189425
CDS_118857_gene	g16800.t1	9.59855	-3.65564	1.04822	-3.48747	0.00048761	0.044205
CDS_119571_gene	g16947.t1	6.62939	-2.63396	0.74906	-3.51636	0.000437515	0.0407824
CDS_119603_gene	g16957.t1	19.602	-3.64253	0.764766	-4.76294	1.90797e-06	0.000722141
CDS_119676_gene	g16971.t1	16.2776	-4.32325	0.875524	-4.9379	7.8968e-07	0.000357539
CDS_120117_gene	g17063.t1	51.5134	-3.72542	0.820211	-4.54203	5.57151e-06	0.00162004
CDS_120584_gene	g17163.t1	13.3402	-7.10757	1.32497	-5.36431	8.12587e-08	5.45209e-05
CDS_120725_gene	g17186.t1	23.7675	-8.67787	1.27938	-6.78289	1.17796e-11	2.95595e-08
CDS_120878_gene	g17228.t1	44.9902	-2.47152	0.586204	-4.21615	2.4851e-05	0.00506843
CDS_120924_gene	g17235.t1	39.9748	-2.89723	0.639403	-4.53115	5.86637e-06	0.00169206
CDS_121389_gene	g17349.t1	9.35907	-3.93922	0.965782	-4.07879	4.52708e-05	0.00798883
CDS_121444_gene	g17363.t2	5.17689	-4.39061	1.20165	-3.65383	0.000258357	0.0284972
CDS_122169_gene	g17540.t2	2.27446	-5.19511	1.50702	-3.44728	0.000566263	0.0492208
CDS_122271_gene	g17556.t1	5.48715	-4.19379	1.1214	-3.73979	0.000184173	0.0225879
CDS_122333_gene	g17566.t1	58.1632	-4.9198	1.35965	-3.61843	0.00029639	0.0311806
CDS_123353_gene	g17691.t1	828.29	-4.4888	0.542638	-8.27218	1.31528e-16	7.67564e-13
CDS_123354_gene	g17691.t1	287.094	-4.47117	0.685138	-6.52594	6.75744e-11	1.41308e-07
CDS_123471_gene	g17723.t1	119.51	-2.65316	0.724843	-3.66032	0.000251903	0.0279204
CDS_123689_gene	g17757.t1	15.1599	-4.95014	1.15279	-4.29405	1.75446e-05	0.00389611
CDS_123910_gene	g17785.t1	105.437	-3.77734	0.684048	-5.52204	3.35084e-08	2.62766e-05
CDS_124274_gene	g17827.t2	10.2024	-3.40422	0.891106	-3.82022	0.000133331	0.0178727
CDS_124295_gene	g17830.t1	9.46485	-3.96275	1.07205	-3.69643	0.000218655	0.0255085
CDS_124862_gene	g17912.t1	22.3361	-3.24876	0.681519	-4.76693	1.8705e-06	0.000712257
CDS_125464_gene	g18013.t2	3.39823	-4.73267	1.35347	-3.49668	0.000471081	0.0430486
CDS_125803_gene	g18079.t1	16.7697	-5.61435	1.03765	-5.41065	6.27948e-08	4.48933e-05
CDS_126397_gene	g18156.t1	9.17048	-3.86603	0.760198	-5.08555	3.66556e-07	0.000189468
CDS_126452_gene	g18160.t2	10.0015	-3.40615	0.711051	-4.7903	1.6653e-06	0.000645883
CDS_126458_gene	g18160.t3	9.17224	-3.25626	0.731214	-4.45323	8.45887e-06	0.00225449
CDS_126708_gene	g18205.t3	70.4887	-3.19306	0.867741	-3.67974	0.000233474	0.0266306
CDS_126715_gene	g18205.t4	49.1664	-2.53288	0.713628	-3.5493	0.00038625	0.0373649
CDS_127095_gene	g18263.t1	20.9803	-3.56939	0.909651	-3.92391	8.71217e-05	0.0131304
CDS_127786_gene	g18357.t1	3.08893	-4.61556	1.23622	-3.73359	0.000188767	0.0228795
CDS_128660_gene	g18491.t1	8.38003	-4.83922	1.11587	-4.33671	1.44633e-05	0.00336215
CDS_128662_gene	g18491.t2	10.8692	-2.90178	0.787216	-3.68613	0.000227686	0.0261846
CDS_128664_gene	g18492.t1	27.3685	-5.24754	0.976317	-5.37483	7.66559e-08	5.24137e-05
CDS_129070_gene	g18559.t1	7.01846	-3.62576	0.986895	-3.6739	0.000238873	0.0269888
CDS_129517_gene	g18639.t2	4.85291	-3.59046	0.994982	-3.60856	0.000307897	0.0319664
CDS_129582_gene	g18653.t3	5.49696	-4.90445	1.37748	-3.56044	0.00037023	0.0362483
